# Supplementary material for: Multiplex sequencing of bacterial artificial chromosomes for assembling complex plant genomes
Source: Plant Biotechnol J. 2016 Jan 23;14(7):1511–22. doi: 10.1111/pbi.12511 (PMC5066668; doi:10.1111/pbi.12511)
Supplement: Supplementary file 2 — Table S1 Accession numbers of 668 BAC assemblies generated in this study and associated raw read data. [file PBI-14-1511-s004.xlsx]

## Sheet: assemblies
Accession	BAC	State	Version
LO016989	HVVMRXALLeA0207B21	Unfinished	2
LO016990	HVVMRXALLeA0207K15	Unfinished	2
LO016991	HVVMRXALLeA0208C15	Unfinished	2
LO016992	HVVMRXALLeA0208F24	Unfinished	2
LO016993	HVVMRXALLeA0208K05	Unfinished	2
LO016994	HVVMRXALLeA0208M22	Unfinished	2
LO016995	HVVMRXALLeA0209B19	Unfinished	2
LO016996	HVVMRXALLeA0209D04	Unfinished	2
LO016997	HVVMRXALLeA0209D11	Unfinished	2
LO016998	HVVMRXALLeA0209F23	Unfinished	2
LO016999	HVVMRXALLeA0209J02	Unfinished	2
LO017000	HVVMRXALLeA0209J07	Unfinished	2
LO017001	HVVMRXALLeA0209K06	Unfinished	2
LO017003	HVVMRXALLeA0209P08	Unfinished	2
LO017004	HVVMRXALLeA0210A24	Unfinished	2
LO017005	HVVMRXALLeA0210D23	Unfinished	2
LO017006	HVVMRXALLeA0210E17	Unfinished	2
LO017007	HVVMRXALLeA0210G10	Unfinished	2
LO017008	HVVMRXALLeA0210G20	Unfinished	2
LO017009	HVVMRXALLeA0210L02	Unfinished	2
LO017010	HVVMRXALLeA0210M04	Unfinished	2
LO017011	HVVMRXALLeA0211D03	Unfinished	2
LO017012	HVVMRXALLeA0211G10	Unfinished	1
LO017013	HVVMRXALLeA0211K22	Unfinished	2
LO017014	HVVMRXALLeA0211N19	Unfinished	2
LO017015	HVVMRXALLeA0211P08	Unfinished	2
LO017016	HVVMRXALLeA0212B15	Unfinished	2
LO017017	HVVMRXALLeA0212C17	Unfinished	2
LO017018	HVVMRXALLeA0212D23	Unfinished	2
LO017019	HVVMRXALLeA0212E05	Unfinished	2
LO017020	HVVMRXALLeA0212H13	Unfinished	2
LO017021	HVVMRXALLeA0212K05	Unfinished	2
LO017022	HVVMRXALLeA0212L22	Unfinished	2
LO017023	HVVMRXALLeA0213B09	Unfinished	2
LO017024	HVVMRXALLeA0213F12	Unfinished	2
LO017025	HVVMRXALLeA0213F13	Unfinished	2
LO017026	HVVMRXALLeA0213G15	Unfinished	2
LO017027	HVVMRXALLeA0213I07	Unfinished	2
LO017028	HVVMRXALLeA0213J16	Unfinished	2
LO017029	HVVMRXALLeA0213K04	Unfinished	2
LO017030	HVVMRXALLeA0213M07	Unfinished	2
LO017031	HVVMRXALLeA0213N23	Unfinished	2
LO017032	HVVMRXALLeA0214C03	Unfinished	2
LO017033	HVVMRXALLeA0214E08	Unfinished	2
LO017034	HVVMRXALLeA0214E21	Unfinished	2
LO017035	HVVMRXALLeA0214F06	Unfinished	2
LO017036	HVVMRXALLeA0214F21	Unfinished	2
LO017037	HVVMRXALLeA0214H05	Unfinished	2
LO017038	HVVMRXALLeA0214H17	Unfinished	2
LO017039	HVVMRXALLeA0214H23	Unfinished	2
LO017040	HVVMRXALLeA0214I23	Unfinished	2
LO017041	HVVMRXALLeA0214J07	Unfinished	2
LO017042	HVVMRXALLeA0214M18	Unfinished	2
LO017043	HVVMRXALLeA0214O14	Unfinished	2
LO017044	HVVMRXALLeA0214P15	Unfinished	2
LO017045	HVVMRXALLeA0215A12	Unfinished	2
LO017046	HVVMRXALLeA0215A23	Unfinished	2
LO017047	HVVMRXALLeA0215D04	Unfinished	2
LO017048	HVVMRXALLeA0215E18	Unfinished	2
LO017049	HVVMRXALLeA0215G22	Unfinished	2
LO017050	HVVMRXALLeA0215J06	Unfinished	2
LO017051	HVVMRXALLeA0215J18	Unfinished	2
LO017052	HVVMRXALLeA0215N05	Unfinished	2
LO017053	HVVMRXALLeA0215O12	Unfinished	2
LO017054	HVVMRXALLeA0216B23	Unfinished	2
LO017055	HVVMRXALLeA0216C08	Unfinished	2
LO017056	HVVMRXALLeA0216E05	Unfinished	2
LO017057	HVVMRXALLeA0216F01	Unfinished	2
LO017058	HVVMRXALLeA0216F03	Unfinished	2
LO017059	HVVMRXALLeA0216F12	Unfinished	2
LO017060	HVVMRXALLeA0216K02	Unfinished	2
LO017061	HVVMRXALLeA0216L19	Unfinished	2
LO017062	HVVMRXALLeA0216M05	Unfinished	2
LO017063	HVVMRXALLeA0216N10	Unfinished	2
LO017064	HVVMRXALLeA0216P22	Unfinished	2
LO017065	HVVMRXALLeA0217C24	Unfinished	2
LO017066	HVVMRXALLeA0217G17	Unfinished	2
LO017067	HVVMRXALLeA0217G18	Unfinished	2
LO017068	HVVMRXALLeA0217H16	Unfinished	2
LO017069	HVVMRXALLeA0217K18	Unfinished	2
LO017070	HVVMRXALLeA0217K20	Unfinished	2
LO017071	HVVMRXALLeA0217O22	Unfinished	2
LO017072	HVVMRXALLeA0217P11	Unfinished	2
LO017073	HVVMRXALLeA0217P22	Unfinished	2
LO017074	HVVMRXALLeA0218A05	Unfinished	2
LO017075	HVVMRXALLeA0218B03	Unfinished	2
LO017076	HVVMRXALLeA0218C17	Unfinished	2
LO017077	HVVMRXALLeA0218C19	Unfinished	2
LO017078	HVVMRXALLeA0218F11	Unfinished	2
LO017079	HVVMRXALLeA0218H17	Unfinished	2
LO017080	HVVMRXALLeA0218H22	Unfinished	2
LO017081	HVVMRXALLeA0218I02	Unfinished	2
LO017082	HVVMRXALLeA0218L07	Unfinished	2
LO017083	HVVMRXALLeA0218L11	Unfinished	2
LO017084	HVVMRXALLeA0218M02	Unfinished	2
LO017085	HVVMRXALLeA0218M21	Unfinished	2
LO017086	HVVMRXALLeA0218O19	Unfinished	2
LO017087	HVVMRXALLeA0218O20	Unfinished	2
LO017088	HVVMRXALLeA0219A07	Unfinished	2
LO017089	HVVMRXALLeA0219C07	Unfinished	2
LO017090	HVVMRXALLeA0219E16	Unfinished	2
LO017091	HVVMRXALLeA0219E23	Unfinished	2
LO017092	HVVMRXALLeA0219F01	Unfinished	2
LO017093	HVVMRXALLeA0219I21	Unfinished	2
LO017094	HVVMRXALLeA0219J14	Unfinished	1
LO017095	HVVMRXALLeA0219M14	Unfinished	2
LO017096	HVVMRXALLeA0219N14	Unfinished	2
LO017097	HVVMRXALLeA0219P09	Unfinished	2
LO017098	HVVMRXALLeA0219P16	Unfinished	2
LO017099	HVVMRXALLeA0220B05	Unfinished	2
LO017100	HVVMRXALLeA0220D03	Unfinished	2
LO017101	HVVMRXALLeA0220E05	Unfinished	2
LO017102	HVVMRXALLeA0220F11	Unfinished	2
LO017103	HVVMRXALLeA0220H07	Unfinished	2
LO017104	HVVMRXALLeA0220K03	Unfinished	2
LO017105	HVVMRXALLeA0220K08	Unfinished	2
LO017106	HVVMRXALLeA0220L05	Unfinished	2
LO017107	HVVMRXALLeA0220L21	Unfinished	2
LO017108	HVVMRXALLeA0220N05	Unfinished	2
LO017109	HVVMRXALLeA0220P15	Unfinished	2
LO017110	HVVMRXALLeA0221A02	Unfinished	2
LO017111	HVVMRXALLeA0221A07	Unfinished	2
LO017112	HVVMRXALLeA0221D07	Unfinished	2
LO017113	HVVMRXALLeA0221E10	Unfinished	2
LO017114	HVVMRXALLeA0221H07	Unfinished	2
LO017115	HVVMRXALLeA0221I08	Unfinished	2
LO017116	HVVMRXALLeA0221I17	Unfinished	2
LO017117	HVVMRXALLeA0221K12	Unfinished	2
LO017118	HVVMRXALLeA0221N16	Unfinished	2
LO017119	HVVMRXALLeA0221O06	Unfinished	2
LO017120	HVVMRXALLeA0222A06	Unfinished	1
LO017121	HVVMRXALLeA0222B06	Unfinished	2
LO017122	HVVMRXALLeA0222E04	Unfinished	2
LO017123	HVVMRXALLeA0222F17	Unfinished	2
LO017124	HVVMRXALLeA0222L09	Unfinished	2
LO017125	HVVMRXALLeA0222M03	Unfinished	2
LO017126	HVVMRXALLeA0222M05	Unfinished	2
LO017127	HVVMRXALLeA0222N07	Unfinished	2
LO017128	HVVMRXALLeA0223B17	Unfinished	2
LO017129	HVVMRXALLeA0223F18	Unfinished	2
LO017130	HVVMRXALLeA0223G20	Unfinished	2
LO017131	HVVMRXALLeA0223I24	Unfinished	2
LO017132	HVVMRXALLeA0223J06	Unfinished	2
LO017133	HVVMRXALLeA0223L03	Unfinished	2
LO017134	HVVMRXALLeA0223L11	Unfinished	2
LO017135	HVVMRXALLeA0223L14	Unfinished	2
LO017136	HVVMRXALLeA0223M17	Unfinished	2
LO017137	HVVMRXALLeA0223M24	Unfinished	2
LO017138	HVVMRXALLeA0223O13	Unfinished	2
LO017139	HVVMRXALLeA0224A22	Unfinished	2
LO017140	HVVMRXALLeA0224B13	Unfinished	2
LO017141	HVVMRXALLeA0224D05	Unfinished	2
LO017142	HVVMRXALLeA0224D07	Unfinished	2
LO017143	HVVMRXALLeA0224D24	Unfinished	2
LO017144	HVVMRXALLeA0224E21	Unfinished	2
LO017145	HVVMRXALLeA0224G08	Unfinished	2
LO017146	HVVMRXALLeA0224G13	Unfinished	2
LO017147	HVVMRXALLeA0224G18	Unfinished	2
LO017148	HVVMRXALLeA0224I02	Unfinished	2
LO017149	HVVMRXALLeA0224J15	Unfinished	2
LO017150	HVVMRXALLeA0224L05	Unfinished	2
LO017151	HVVMRXALLeA0224L08	Unfinished	2
LO017152	HVVMRXALLeA0224M15	Unfinished	2
LO017153	HVVMRXALLeA0224N10	Unfinished	2
LO017154	HVVMRXALLeA0224N23	Unfinished	2
LO017155	HVVMRXALLeA0224O07	Unfinished	2
LO017156	HVVMRXALLeA0225A09	Unfinished	2
LO017157	HVVMRXALLeA0225B01	Unfinished	2
LO017158	HVVMRXALLeA0225D07	Unfinished	2
LO017159	HVVMRXALLeA0225D24	Unfinished	2
LO017160	HVVMRXALLeA0225H01	Unfinished	2
LO017161	HVVMRXALLeA0225H02	Unfinished	2
LO017162	HVVMRXALLeA0225I20	Unfinished	2
LO017163	HVVMRXALLeA0225J01	Unfinished	2
LO017164	HVVMRXALLeA0225M10	Unfinished	2
LO017165	HVVMRXALLeA0225N01	Unfinished	2
LO017166	HVVMRXALLeA0225O04	Unfinished	2
LO017167	HVVMRXALLeA0226A03	Unfinished	2
LO017168	HVVMRXALLeA0226A12	Unfinished	2
LO017169	HVVMRXALLeA0226C01	Unfinished	2
LO017170	HVVMRXALLeA0226H18	Unfinished	2
LO017171	HVVMRXALLeA0226I04	Unfinished	2
LO017172	HVVMRXALLeA0226J22	Unfinished	2
LO017173	HVVMRXALLeA0226K09	Unfinished	2
LO017174	HVVMRXALLeA0226L10	Unfinished	2
LO017175	HVVMRXALLeA0226N06	Unfinished	2
LO017176	HVVMRXALLeA0226P17	Unfinished	2
LO017177	HVVMRXALLeA0227A23	Unfinished	2
LO017178	HVVMRXALLeA0227G03	Unfinished	2
LO017179	HVVMRXALLeA0227J13	Unfinished	2
LO017180	HVVMRXALLeA0227P17	Unfinished	2
LO017181	HVVMRXALLeA0228A22	Unfinished	2
LO017182	HVVMRXALLeA0228C16	Unfinished	2
LO017183	HVVMRXALLeA0228G11	Unfinished	2
LO017184	HVVMRXALLeA0228H23	Unfinished	2
LO017185	HVVMRXALLeA0228I08	Unfinished	2
LO017186	HVVMRXALLeA0228M08	Unfinished	2
LO017187	HVVMRXALLeA0229B18	Unfinished	2
LO017188	HVVMRXALLeA0229B22	Unfinished	2
LO017189	HVVMRXALLeA0229C11	Unfinished	1
LO017190	HVVMRXALLeA0229D19	Unfinished	2
LO017191	HVVMRXALLeA0229G01	Unfinished	2
LO017192	HVVMRXALLeA0229J10	Unfinished	2
LO017193	HVVMRXALLeA0229K03	Unfinished	2
LO017194	HVVMRXALLeA0229M17	Unfinished	2
LO017195	HVVMRXALLeA0230B06	Unfinished	2
LO017196	HVVMRXALLeA0230B13	Unfinished	2
LO017197	HVVMRXALLeA0230D05	Unfinished	2
LO017198	HVVMRXALLeA0230F11	Unfinished	2
LO017199	HVVMRXALLeA0230G15	Unfinished	2
LO017200	HVVMRXALLeA0230H21	Unfinished	2
LO017201	HVVMRXALLeA0230K07	Unfinished	2
LO017202	HVVMRXALLeA0230K14	Unfinished	2
LO017203	HVVMRXALLeA0230L07	Unfinished	2
LO017204	HVVMRXALLeA0230N06	Unfinished	2
LO017205	HVVMRXALLeA0230O07	Unfinished	2
LO017206	HVVMRXALLeA0231A10	Unfinished	2
LO017207	HVVMRXALLeA0231B06	Unfinished	2
LO017208	HVVMRXALLeA0231B24	Unfinished	2
LO017209	HVVMRXALLeA0231C22	Unfinished	2
LO017210	HVVMRXALLeA0231G06	Unfinished	2
LO017211	HVVMRXALLeA0231H03	Unfinished	2
LO017212	HVVMRXALLeA0231I24	Unfinished	2
LO017213	HVVMRXALLeA0231N06	Unfinished	2
LO017214	HVVMRXALLeA0231O08	Unfinished	2
LO017215	HVVMRXALLeA0231P12	Unfinished	2
LO017216	HVVMRXALLeA0232C05	Unfinished	2
LO017217	HVVMRXALLeA0232F07	Unfinished	2
LO017218	HVVMRXALLeA0232F23	Unfinished	2
LO017219	HVVMRXALLeA0232I01	Unfinished	2
LO017220	HVVMRXALLeA0232I06	Unfinished	2
LO017221	HVVMRXALLeA0232K03	Unfinished	2
LO017222	HVVMRXALLeA0232K13	Unfinished	2
LO017223	HVVMRXALLeA0232L04	Unfinished	2
LO017224	HVVMRXALLeA0232N06	Unfinished	2
LO017225	HVVMRXALLeA0232O18	Unfinished	2
LO017226	HVVMRXALLeA0232O20	Unfinished	2
LO017227	HVVMRXALLeA0233B12	Unfinished	2
LO017228	HVVMRXALLeA0233C11	Unfinished	2
LO017229	HVVMRXALLeA0233G13	Unfinished	2
LO017230	HVVMRXALLeA0233H02	Unfinished	2
LO017231	HVVMRXALLeA0233I22	Unfinished	2
LO017232	HVVMRXALLeA0233J24	Unfinished	2
LO017233	HVVMRXALLeA0233L23	Unfinished	2
LO017234	HVVMRXALLeA0233M10	Unfinished	2
LO017235	HVVMRXALLeA0233N16	Unfinished	2
LO017236	HVVMRXALLeA0234A22	Unfinished	2
LO017237	HVVMRXALLeA0234C13	Unfinished	2
LO017238	HVVMRXALLeA0234D11	Unfinished	2
LO017239	HVVMRXALLeA0234F04	Unfinished	2
LO017240	HVVMRXALLeA0234F12	Unfinished	2
LO017241	HVVMRXALLeA0234K17	Unfinished	2
LO017242	HVVMRXALLeA0234P14	Unfinished	1
LO017243	HVVMRXALLeA0235B01	Unfinished	2
LO017244	HVVMRXALLeA0235D18	Unfinished	2
LO017245	HVVMRXALLeA0235J03	Unfinished	2
LO017246	HVVMRXALLeA0236C17	Unfinished	2
LO017247	HVVMRXALLeA0236D05	Unfinished	2
LO017248	HVVMRXALLeA0236G02	Unfinished	2
LO017249	HVVMRXALLeA0236G10	Unfinished	2
LO017250	HVVMRXALLeA0236H18	Unfinished	2
LO017251	HVVMRXALLeA0236H19	Unfinished	2
LO017252	HVVMRXALLeA0236I18	Unfinished	2
LO017253	HVVMRXALLeA0236M19	Unfinished	2
LO017254	HVVMRXALLeA0236N24	Unfinished	2
LO017255	HVVMRXALLeA0237A03	Unfinished	2
LO017256	HVVMRXALLeA0237A17	Unfinished	2
LO017257	HVVMRXALLeA0237C18	Unfinished	2
LO017258	HVVMRXALLeA0237D20	Unfinished	2
LO017259	HVVMRXALLeA0237E11	Unfinished	2
LO017260	HVVMRXALLeA0237E19	Unfinished	2
LO017261	HVVMRXALLeA0237F04	Unfinished	2
LO017262	HVVMRXALLeA0237G06	Unfinished	2
LO017263	HVVMRXALLeA0237H17	Unfinished	2
LO017264	HVVMRXALLeA0237I13	Unfinished	2
LO017265	HVVMRXALLeA0237J21	Unfinished	2
LO017266	HVVMRXALLeA0237K13	Unfinished	2
LO017267	HVVMRXALLeA0237K16	Unfinished	2
LO017268	HVVMRXALLeA0237O20	Unfinished	2
LO017269	HVVMRXALLeA0238C05	Unfinished	2
LO017270	HVVMRXALLeA0238D17	Unfinished	2
LO017271	HVVMRXALLeA0238F12	Unfinished	2
LO017272	HVVMRXALLeA0238I05	Unfinished	2
LO017273	HVVMRXALLeA0238K15	Unfinished	2
LO017274	HVVMRXALLeA0238L20	Unfinished	2
LO017275	HVVMRXALLeA0238N20	Unfinished	2
LO017276	HVVMRXALLeA0238O03	Unfinished	2
LO017277	HVVMRXALLeA0239A13	Unfinished	2
LO017278	HVVMRXALLeA0239A22	Unfinished	2
LO017279	HVVMRXALLeA0239B07	Unfinished	2
LO017280	HVVMRXALLeA0239E03	Unfinished	2
LO017281	HVVMRXALLeA0239I08	Unfinished	2
LO017282	HVVMRXALLeA0239M02	Unfinished	2
LO017283	HVVMRXALLeA0239N14	Unfinished	2
LO017284	HVVMRXALLeA0239P14	Unfinished	2
LO017285	HVVMRXALLeA0240B18	Unfinished	2
LO017286	HVVMRXALLeA0240D05	Unfinished	2
LO017287	HVVMRXALLeA0240D19	Unfinished	2
LO017288	HVVMRXALLeA0240E04	Unfinished	2
LO017289	HVVMRXALLeA0240F13	Unfinished	2
LO017290	HVVMRXALLeA0240F18	Unfinished	2
LO017291	HVVMRXALLeA0240G19	Unfinished	2
LO017292	HVVMRXALLeA0240I24	Unfinished	2
LO017293	HVVMRXALLeA0240J23	Unfinished	2
LO017294	HVVMRXALLeA0240M01	Unfinished	2
LO017295	HVVMRXALLeA0240N09	Unfinished	2
LO017296	HVVMRXALLeA0241A08	Unfinished	2
LO017297	HVVMRXALLeA0241B07	Unfinished	2
LO017298	HVVMRXALLeA0241B08	Unfinished	2
LO017299	HVVMRXALLeA0241B15	Unfinished	2
LO017300	HVVMRXALLeA0241D07	Unfinished	2
LO017301	HVVMRXALLeA0241E14	Unfinished	2
LO017302	HVVMRXALLeA0241F07	Unfinished	2
LO017303	HVVMRXALLeA0241G07	Unfinished	2
LO017304	HVVMRXALLeA0241G24	Unfinished	2
LO017305	HVVMRXALLeA0241I09	Unfinished	2
LO017306	HVVMRXALLeA0241I19	Unfinished	2
LO017307	HVVMRXALLeA0241K01	Unfinished	2
LO017308	HVVMRXALLeA0242A19	Unfinished	2
LO017309	HVVMRXALLeA0242E07	Unfinished	2
LO017310	HVVMRXALLeA0242I18	Unfinished	2
LO017311	HVVMRXALLeA0242I20	Unfinished	2
LO017312	HVVMRXALLeA0242J13	Unfinished	2
LO017313	HVVMRXALLeA0242K01	Unfinished	2
LO017314	HVVMRXALLeA0243A11	Unfinished	2
LO017315	HVVMRXALLeA0243A14	Unfinished	2
LO017316	HVVMRXALLeA0243A19	Unfinished	2
LO017317	HVVMRXALLeA0243C06	Unfinished	2
LO017318	HVVMRXALLeA0243C11	Unfinished	2
LO017319	HVVMRXALLeA0243E11	Unfinished	2
LO017320	HVVMRXALLeA0243J11	Unfinished	2
LO017321	HVVMRXALLeA0243L12	Unfinished	2
LO017322	HVVMRXALLeA0243M16	Unfinished	2
LO017323	HVVMRXALLeA0243N15	Unfinished	2
LO017324	HVVMRXALLeA0243O09	Unfinished	2
LO017325	HVVMRXALLeA0243P08	Unfinished	2
LO017326	HVVMRXALLeA0243P09	Unfinished	2
LO017327	HVVMRXALLeA0243P12	Unfinished	2
LO017328	HVVMRXALLeA0244A17	Unfinished	2
LO017329	HVVMRXALLeA0244C09	Unfinished	2
LO017330	HVVMRXALLeA0244E17	Unfinished	2
LO017331	HVVMRXALLeA0244E19	Unfinished	2
LO017332	HVVMRXALLeA0244F10	Unfinished	2
LO017333	HVVMRXALLeA0244J16	Unfinished	2
LO017334	HVVMRXALLeA0244K10	Unfinished	2
LO017335	HVVMRXALLeA0244K14	Unfinished	2
LO017336	HVVMRXALLeA0244L07	Unfinished	2
LO017337	HVVMRXALLeA0244L12	Unfinished	2
LO017338	HVVMRXALLeA0244L22	Unfinished	2
LO017339	HVVMRXALLeA0244M14	Unfinished	2
LO017340	HVVMRXALLeA0244N20	Unfinished	2
LO017341	HVVMRXALLeA0244N21	Unfinished	2
LO017342	HVVMRXALLeA0245B13	Unfinished	2
LO017343	HVVMRXALLeA0245C08	Unfinished	2
LO017344	HVVMRXALLeA0245C24	Unfinished	2
LO017345	HVVMRXALLeA0245D08	Unfinished	2
LO017346	HVVMRXALLeA0245D20	Unfinished	2
LO017347	HVVMRXALLeA0245E06	Unfinished	2
LO017348	HVVMRXALLeA0245H13	Unfinished	2
LO017349	HVVMRXALLeA0245H17	Unfinished	2
LO017350	HVVMRXALLeA0245J14	Unfinished	2
LO017351	HVVMRXALLeA0245N14	Unfinished	2
LO017352	HVVMRXALLeA0245O19	Unfinished	2
LO017353	HVVMRXALLeA0246C14	Unfinished	2
LO017354	HVVMRXALLeA0246H14	Unfinished	2
LO017355	HVVMRXALLeA0246I06	Unfinished	2
LO017356	HVVMRXALLeA0246J12	Unfinished	2
LO017357	HVVMRXALLeA0246K04	Unfinished	2
LO017358	HVVMRXALLeA0246L06	Unfinished	2
LO017359	HVVMRXALLeA0246P05	Unfinished	2
LO017360	HVVMRXALLeA0246P07	Unfinished	2
LO017361	HVVMRXALLeA0247A02	Unfinished	2
LO017362	HVVMRXALLeA0247A08	Unfinished	2
LO017363	HVVMRXALLeA0247A15	Unfinished	2
LO017364	HVVMRXALLeA0247C03	Unfinished	2
LO017365	HVVMRXALLeA0247C21	Unfinished	2
LO017366	HVVMRXALLeA0247D01	Unfinished	2
LO017367	HVVMRXALLeA0247H17	Unfinished	2
LO017368	HVVMRXALLeA0247J14	Unfinished	2
LO017369	HVVMRXALLeA0247K21	Unfinished	2
LO017370	HVVMRXALLeA0247L05	Unfinished	2
LO017371	HVVMRXALLeA0247N07	Unfinished	2
LO017372	HVVMRXALLeA0248D03	Unfinished	2
LO017373	HVVMRXALLeA0248F01	Unfinished	1
LO017374	HVVMRXALLeA0248F13	Unfinished	2
LO017375	HVVMRXALLeA0248G09	Unfinished	2
LO017376	HVVMRXALLeA0248H01	Unfinished	2
LO017377	HVVMRXALLeA0248H04	Unfinished	2
LO017378	HVVMRXALLeA0248J07	Unfinished	2
LO017379	HVVMRXALLeA0248L05	Unfinished	2
LO017380	HVVMRXALLeA0248L09	Unfinished	2
LO017381	HVVMRXALLeA0248M15	Unfinished	2
LO017382	HVVMRXALLeA0248O12	Unfinished	2
LO017383	HVVMRXALLeA0249A05	Unfinished	2
LO017384	HVVMRXALLeA0249B20	Unfinished	2
LO017385	HVVMRXALLeA0249F24	Unfinished	2
LO017386	HVVMRXALLeA0249L17	Unfinished	2
LO017387	HVVMRXALLeA0249M01	Unfinished	2
LO017388	HVVMRXALLeA0249N08	Unfinished	2
LO017389	HVVMRXALLeA0249N22	Unfinished	2
LO017390	HVVMRXALLeA0249N24	Unfinished	2
LO017391	HVVMRXALLeA0249O04	Unfinished	2
LO017392	HVVMRXALLeA0249P08	Unfinished	2
LO017394	HVVMRXALLeA0250C05	Unfinished	2
LO017395	HVVMRXALLeA0250C07	Unfinished	2
LO017396	HVVMRXALLeA0250F02	Unfinished	2
LO017397	HVVMRXALLeA0250H09	Unfinished	2
LO017398	HVVMRXALLeA0250H17	Unfinished	2
LO017399	HVVMRXALLeA0250L19	Unfinished	2
LO017400	HVVMRXALLeA0250M11	Unfinished	2
LO017401	HVVMRXALLeA0250M13	Unfinished	2
LO017402	HVVMRXALLeA0251B16	Unfinished	2
LO017403	HVVMRXALLeA0251C01	Unfinished	2
LO017404	HVVMRXALLeA0251E20	Unfinished	2
LO017405	HVVMRXALLeA0251H16	Unfinished	2
LO017406	HVVMRXALLeA0251H17	Unfinished	2
LO017407	HVVMRXALLeA0251I14	Unfinished	2
LO017408	HVVMRXALLeA0251I15	Unfinished	2
LO017409	HVVMRXALLeA0251J04	Unfinished	2
LO017410	HVVMRXALLeA0251J15	Unfinished	2
LO017412	HVVMRXALLeA0252C24	Unfinished	2
LO017413	HVVMRXALLeA0252E02	Unfinished	2
LO017414	HVVMRXALLeA0252N07	Unfinished	2
LO017415	HVVMRXALLeA0252N18	Unfinished	2
LO017416	HVVMRXALLeA0252N19	Unfinished	2
LO017417	HVVMRXALLeA0253A21	Unfinished	2
LO017418	HVVMRXALLeA0253D19	Unfinished	2
LO017419	HVVMRXALLeA0253E17	Unfinished	2
LO017420	HVVMRXALLeA0253F09	Unfinished	2
LO017422	HVVMRXALLeA0253N11	Unfinished	2
LO017424	HVVMRXALLeA0254A19	Unfinished	2
LO017427	HVVMRXALLeA0254L06	Unfinished	2
LO017428	HVVMRXALLeA0255A13	Unfinished	2
LO017430	HVVMRXALLeA0255G11	Unfinished	2
LO017431	HVVMRXALLeA0255H08	Unfinished	2
LO017432	HVVMRXALLeA0255L02	Unfinished	2
LO017433	HVVMRXALLeA0255L17	Unfinished	2
LO017434	HVVMRXALLeA0256B12	Unfinished	2
LO017435	HVVMRXALLeA0256F01	Unfinished	2
LO017436	HVVMRXALLeA0256I02	Unfinished	2
LO017438	HVVMRXALLeA0256M09	Unfinished	2
LO017439	HVVMRXALLeA0256N08	Unfinished	2
LO017440	HVVMRXALLeA0256N17	Unfinished	2
LO017441	HVVMRXALLeA0257E14	Unfinished	2
LO017442	HVVMRXALLeA0257G10	Unfinished	2
LO017443	HVVMRXALLeA0257H20	Unfinished	2
LO017444	HVVMRXALLeA0257I04	Unfinished	2
LO017445	HVVMRXALLeA0257I06	Unfinished	2
LO017446	HVVMRXALLeA0257J04	Unfinished	2
LO017447	HVVMRXALLeA0257J16	Unfinished	2
LO017448	HVVMRXALLeA0257K01	Unfinished	2
LO017449	HVVMRXALLeA0257O12	Unfinished	2
LO017450	HVVMRXALLeA0258B09	Unfinished	2
LO017451	HVVMRXALLeA0258B10	Unfinished	2
LO017452	HVVMRXALLeA0258G08	Unfinished	2
LO017453	HVVMRXALLeA0258G13	Unfinished	2
LO017454	HVVMRXALLeA0258H11	Unfinished	2
LO017455	HVVMRXALLeA0258K10	Unfinished	2
LO017456	HVVMRXALLeA0258L20	Unfinished	2
LO017457	HVVMRXALLeA0258L21	Unfinished	2
LO017458	HVVMRXALLeA0258M06	Unfinished	2
LO017459	HVVMRXALLeA0258P04	Unfinished	2
LO017460	HVVMRXALLeA0259B19	Unfinished	2
LO017461	HVVMRXALLeA0259C05	Unfinished	2
LO017462	HVVMRXALLeA0259F03	Unfinished	2
LO017463	HVVMRXALLeA0259I03	Unfinished	2
LO017464	HVVMRXALLeA0259I16	Unfinished	2
LO017465	HVVMRXALLeA0259J11	Unfinished	2
LO017466	HVVMRXALLeA0259K12	Unfinished	2
LO017467	HVVMRXALLeA0259K14	Unfinished	2
LO017468	HVVMRXALLeA0259K15	Unfinished	2
LO017469	HVVMRXALLeA0259K18	Unfinished	2
LO017470	HVVMRXALLeA0259P10	Unfinished	2
LO017471	HVVMRXALLeA0259P14	Unfinished	2
LO017472	HVVMRXALLeA0260C09	Unfinished	2
LO017473	HVVMRXALLeA0260O15	Unfinished	2
LO017474	HVVMRXALLeA0261A07	Unfinished	2
LO017475	HVVMRXALLeA0261B09	Unfinished	2
LO017476	HVVMRXALLeA0261J08	Unfinished	2
LO017477	HVVMRXALLeA0261J17	Unfinished	2
LO017478	HVVMRXALLeA0261P14	Unfinished	2
LO017479	HVVMRXALLeA0262D20	Unfinished	2
LO017480	HVVMRXALLeA0262E21	Unfinished	2
LO017481	HVVMRXALLeA0262H11	Unfinished	2
LO017482	HVVMRXALLeA0262H21	Unfinished	2
LO017483	HVVMRXALLeA0262I20	Unfinished	2
LO017484	HVVMRXALLeA0262J18	Unfinished	2
LO017485	HVVMRXALLeA0262M10	Unfinished	2
LO017486	HVVMRXALLeA0263A11	Unfinished	2
LO017487	HVVMRXALLeA0263A19	Unfinished	2
LO017488	HVVMRXALLeA0263D02	Unfinished	2
LO017489	HVVMRXALLeA0263F21	Unfinished	2
LO017490	HVVMRXALLeA0263J07	Unfinished	2
LO017491	HVVMRXALLeA0263K13	Unfinished	2
LO017492	HVVMRXALLeA0263L21	Unfinished	2
LO017493	HVVMRXALLeA0264C05	Unfinished	2
LO017494	HVVMRXALLeA0264D09	Unfinished	2
LO017495	HVVMRXALLeA0264D20	Unfinished	2
LO017496	HVVMRXALLeA0264E02	Unfinished	2
LO017497	HVVMRXALLeA0264F11	Unfinished	2
LO017498	HVVMRXALLeA0264G23	Unfinished	2
LO017499	HVVMRXALLeA0264H06	Unfinished	2
LO017500	HVVMRXALLeA0264I03	Unfinished	2
LO017501	HVVMRXALLeA0264I07	Unfinished	2
LO017502	HVVMRXALLeA0264L06	Unfinished	2
LO017503	HVVMRXALLeA0264M19	Unfinished	2
LO017504	HVVMRXALLeA0264O08	Unfinished	2
LO017505	HVVMRXALLeA0264P18	Unfinished	2
LO017506	HVVMRXALLeA0265B08	Unfinished	2
LO017507	HVVMRXALLeA0265E03	Unfinished	2
LO017508	HVVMRXALLeA0265G04	Unfinished	2
LO017509	HVVMRXALLeA0265G06	Unfinished	2
LO017510	HVVMRXALLeA0265H16	Unfinished	2
LO017511	HVVMRXALLeA0265J18	Unfinished	2
LO017512	HVVMRXALLeA0265L08	Unfinished	2
LO017513	HVVMRXALLeA0265N09	Unfinished	2
LO017514	HVVMRXALLeA0265N17	Unfinished	2
LO017515	HVVMRXALLeA0265O09	Unfinished	2
LO017516	HVVMRXALLeA0266A15	Unfinished	2
LO017517	HVVMRXALLeA0266B02	Unfinished	2
LO017518	HVVMRXALLeA0266B06	Unfinished	2
LO017519	HVVMRXALLeA0266E06	Unfinished	2
LO017520	HVVMRXALLeA0266G09	Unfinished	2
LO017521	HVVMRXALLeA0266J17	Unfinished	2
LO017522	HVVMRXALLeA0266L01	Unfinished	2
LO017523	HVVMRXALLeA0266M07	Unfinished	2
LO017524	HVVMRXALLeA0266M22	Unfinished	2
LO017525	HVVMRXALLeA0267F18	Unfinished	2
LO017526	HVVMRXALLeA0267J05	Unfinished	2
LO017527	HVVMRXALLeA0267M05	Unfinished	2
LO017528	HVVMRXALLeA0267M23	Unfinished	2
LO017529	HVVMRXALLeA0267N08	Unfinished	2
LO017530	HVVMRXALLeA0268C22	Unfinished	2
LO017531	HVVMRXALLeA0268M09	Unfinished	2
LO017532	HVVMRXALLeA0268O07	Unfinished	2
LO017533	HVVMRXALLeA0268P14	Unfinished	2
LO017534	HVVMRXALLeA0269A08	Unfinished	2
LO017535	HVVMRXALLeA0269B14	Unfinished	2
LO017536	HVVMRXALLeA0269E01	Unfinished	2
LO017537	HVVMRXALLeA0269F18	Unfinished	2
LO017538	HVVMRXALLeA0269G01	Unfinished	2
LO017539	HVVMRXALLeA0269H05	Unfinished	2
LO017540	HVVMRXALLeA0269H07	Unfinished	2
LO017541	HVVMRXALLeA0269L01	Unfinished	1
LO017542	HVVMRXALLeA0269N13	Unfinished	2
LO017543	HVVMRXALLeA0269O06	Unfinished	2
LO017544	HVVMRXALLeA0270A07	Unfinished	2
LO017545	HVVMRXALLeA0270B16	Unfinished	2
LO017546	HVVMRXALLeA0270C23	Unfinished	2
LO017547	HVVMRXALLeA0270G16	Unfinished	2
LO017548	HVVMRXALLeA0270H09	Unfinished	2
LO017549	HVVMRXALLeA0270I04	Unfinished	2
LO017550	HVVMRXALLeA0270I10	Unfinished	2
LO017551	HVVMRXALLeA0270M18	Unfinished	2
LO017552	HVVMRXALLeA0270P07	Unfinished	2
LO017553	HVVMRXALLeA0271C16	Unfinished	2
LO017554	HVVMRXALLeA0271C17	Unfinished	2
LO017555	HVVMRXALLeA0271D05	Unfinished	2
LO017556	HVVMRXALLeA0271D08	Unfinished	2
LO017557	HVVMRXALLeA0271F09	Unfinished	2
LO017558	HVVMRXALLeA0271L19	Unfinished	2
LO017559	HVVMRXALLeA0271N02	Unfinished	2
LO017560	HVVMRXALLeA0271N13	Unfinished	2
LO017561	HVVMRXALLeA0271O19	Unfinished	2
LO017562	HVVMRXALLeA0272A20	Unfinished	2
LO017563	HVVMRXALLeA0272I23	Unfinished	2
LO017564	HVVMRXALLeA0272K14	Unfinished	2
LO017565	HVVMRXALLeA0272L17	Unfinished	2
LO017566	HVVMRXALLeA0272M20	Unfinished	2
LO017567	HVVMRXALLeA0272O03	Unfinished	2
LO017568	HVVMRXALLeA0272P03	Unfinished	2
LO017569	HVVMRXALLeA0273G10	Unfinished	2
LO017570	HVVMRXALLeA0273H07	Unfinished	2
LO017572	HVVMRXALLeA0273I02	Unfinished	2
LO017573	HVVMRXALLeA0273L02	Unfinished	2
LO017574	HVVMRXALLeA0273L03	Unfinished	2
LO017575	HVVMRXALLeA0273L20	Unfinished	2
LO017576	HVVMRXALLeA0273M02	Unfinished	2
LO017577	HVVMRXALLeA0273N11	Unfinished	2
LO017578	HVVMRXALLeA0273O10	Unfinished	2
LO017579	HVVMRXALLeA0273O14	Unfinished	2
LO017580	HVVMRXALLeA0274A14	Unfinished	2
LO017581	HVVMRXALLeA0274C06	Unfinished	1
LO017582	HVVMRXALLeA0274D15	Unfinished	2
LO017583	HVVMRXALLeA0274G16	Unfinished	2
LO017584	HVVMRXALLeA0274J17	Unfinished	2
LO017585	HVVMRXALLeA0274L16	Unfinished	2
LO017586	HVVMRXALLeA0274N09	Unfinished	2
LO017587	HVVMRXALLeA0274N14	Unfinished	2
LO017588	HVVMRXALLeA0274P21	Unfinished	2
LO017589	HVVMRXALLeA0275C19	Unfinished	2
LO017590	HVVMRXALLeA0275F04	Unfinished	2
LO017591	HVVMRXALLeA0275J19	Unfinished	2
LO017592	HVVMRXALLeA0275L12	Unfinished	2
LO017593	HVVMRXALLeA0275N02	Unfinished	2
LO017594	HVVMRXALLeA0275N20	Unfinished	2
LO017595	HVVMRXALLeA0276B01	Unfinished	2
LO017596	HVVMRXALLeA0276B03	Unfinished	2
LO017597	HVVMRXALLeA0276C12	Unfinished	2
LO017598	HVVMRXALLeA0276F14	Unfinished	2
LO017599	HVVMRXALLeA0276G04	Unfinished	2
LO017600	HVVMRXALLeA0276G15	Unfinished	2
LO017601	HVVMRXALLeA0276I03	Unfinished	2
LO017602	HVVMRXALLeA0276J07	Unfinished	2
LO017603	HVVMRXALLeA0276J17	Unfinished	2
LO017604	HVVMRXALLeA0276K02	Unfinished	2
LO017605	HVVMRXALLeA0276N16	Unfinished	2
LO017606	HVVMRXALLeA0276N20	Unfinished	2
LO017607	HVVMRXALLeA0276O10	Unfinished	2
LO017608	HVVMRXALLeA0277E06	Unfinished	2
LO017609	HVVMRXALLeA0277G15	Unfinished	2
LO017610	HVVMRXALLeA0277I04	Unfinished	2
LO017611	HVVMRXALLeA0277I16	Unfinished	2
LO017612	HVVMRXALLeA0277K16	Unfinished	2
LO017613	HVVMRXALLeA0277N02	Unfinished	2
LO017614	HVVMRXALLeA0277N07	Unfinished	2
LO017615	HVVMRXALLeA0277O11	Unfinished	2
LO017616	HVVMRXALLeA0277P09	Unfinished	2
LO017617	HVVMRXALLeA0278C18	Unfinished	2
LO017618	HVVMRXALLeA0278D22	Unfinished	2
LO017619	HVVMRXALLeA0278E19	Unfinished	2
LO017620	HVVMRXALLeA0278H15	Unfinished	2
LO017621	HVVMRXALLeA0278J03	Unfinished	2
LO017622	HVVMRXALLeA0278L11	Unfinished	2
LO017623	HVVMRXALLeA0278L15	Unfinished	2
LO017624	HVVMRXALLeA0278O12	Unfinished	2
LO017625	HVVMRXALLeA0278P18	Unfinished	2
LO017626	HVVMRXALLeA0279A11	Unfinished	2
LO017627	HVVMRXALLeA0279B13	Unfinished	2
LO017628	HVVMRXALLeA0279D02	Unfinished	2
LO017629	HVVMRXALLeA0279D09	Unfinished	2
LO017630	HVVMRXALLeA0279F09	Unfinished	2
LO017631	HVVMRXALLeA0279I12	Unfinished	2
LO017632	HVVMRXALLeA0279L01	Unfinished	2
LO017633	HVVMRXALLeA0280C10	Unfinished	2
LO017634	HVVMRXALLeA0280E20	Unfinished	2
LO017635	HVVMRXALLeA0280G08	Unfinished	2
LO017636	HVVMRXALLeA0280H17	Unfinished	2
LO017637	HVVMRXALLeA0284I05	Unfinished	2
LO017638	HVVMRXALLeA0284O09	Unfinished	2
LO017639	HVVMRXALLeA0285B16	Unfinished	2
LO017640	HVVMRXALLeA0285H21	Unfinished	2
LO017641	HVVMRXALLhA0184G09	Unfinished	2
LO017642	HVVMRXALLrA0227D05	Unfinished	2
LO017749	NCBI_AF252830_25	Unfinished	1
LO017750	NCBI_AF252830_26	Unfinished	1
LO017751	NCBI_AF252830_27	Unfinished	1
LO017752	NCBI_AF252830_28	Unfinished	1
LO017753	NCBI_AF252830_29	Unfinished	1
LO017754	NCBI_AF252830_30	Unfinished	1
LO017755	NCBI_AF285443_23	Unfinished	1
LO017756	NCBI_AF285443_24	Unfinished	1
LO017757	NCBI_AF285443_25	Unfinished	1
LO017758	NCBI_AF285443_26	Unfinished	1
LO017759	NCBI_AF285443_27	Unfinished	1
LO017760	NCBI_AF285443_28	Unfinished	1
LO017761	NCBI_AF285443_29	Unfinished	1
LO017762	NCBI_AF285443_30	Unfinished	1

## Sheet: paired-end_raw_data
BAC_NAME	FILE_NAME	STUDY_ID	EXPERIMENT_ID	RUN_ID	SAMPLE_ID	SAMPLE_SUBMITTER_ID
HVVMRXALLeA0207B21	MnEA0207B21_AGATCCTG_L003_R1_001.fastq.gz	ERP006953	ERX558476	ERR601647	ERS543664	Paired End BACs barley
HVVMRXALLeA0207B21	MnEA0207B21_AGATCCTG_L003_R2_001.fastq.gz	ERP006953	ERX558476	ERR601647	ERS543664	Paired End BACs barley
HVVMRXALLeA0207K15	MnEA0207K15_AGCGTCTT_L003_R1_001.fastq.gz	ERP006953	ERX558477	ERR601648	ERS543664	Paired End BACs barley
HVVMRXALLeA0207K15	MnEA0207K15_AGCGTCTT_L003_R2_001.fastq.gz	ERP006953	ERX558477	ERR601648	ERS543664	Paired End BACs barley
HVVMRXALLeA0208C15	MnEA0208C15_ACTATCAA_L003_R1_001.fastq.gz	ERP006953	ERX558478	ERR601649	ERS543664	Paired End BACs barley
HVVMRXALLeA0208C15	MnEA0208C15_ACTATCAA_L003_R2_001.fastq.gz	ERP006953	ERX558478	ERR601649	ERS543664	Paired End BACs barley
HVVMRXALLeA0208F24	MnEA0208F24_CATGCTCA_L003_R1_001.fastq.gz	ERP006953	ERX558479	ERR601650	ERS543664	Paired End BACs barley
HVVMRXALLeA0208F24	MnEA0208F24_CATGCTCA_L003_R2_001.fastq.gz	ERP006953	ERX558479	ERR601650	ERS543664	Paired End BACs barley
HVVMRXALLeA0208K05	MnEA0208K05_AGATGGAT_L003_R1_001.fastq.gz	ERP006953	ERX558480	ERR601651	ERS543664	Paired End BACs barley
HVVMRXALLeA0208K05	MnEA0208K05_AGATGGAT_L003_R2_001.fastq.gz	ERP006953	ERX558480	ERR601651	ERS543664	Paired End BACs barley
HVVMRXALLeA0208M22	MnEA0208M22_AGCATCCG_L003_R1_001.fastq.gz	ERP006953	ERX558481	ERR601652	ERS543664	Paired End BACs barley
HVVMRXALLeA0208M22	MnEA0208M22_AGCATCCG_L003_R2_001.fastq.gz	ERP006953	ERX558481	ERR601652	ERS543664	Paired End BACs barley
HVVMRXALLeA0209B19	MnEA0209B19_AGCTCGCG_L003_R1_001.fastq.gz	ERP006953	ERX558482	ERR601653	ERS543664	Paired End BACs barley
HVVMRXALLeA0209B19	MnEA0209B19_AGCTCGCG_L003_R2_001.fastq.gz	ERP006953	ERX558482	ERR601653	ERS543664	Paired End BACs barley
HVVMRXALLeA0209D04	MnEA0209D04_AGCCGAAT_L003_R1_001.fastq.gz	ERP006953	ERX558483	ERR601654	ERS543664	Paired End BACs barley
HVVMRXALLeA0209D04	MnEA0209D04_AGCCGAAT_L003_R2_001.fastq.gz	ERP006953	ERX558483	ERR601654	ERS543664	Paired End BACs barley
HVVMRXALLeA0209D11	MnEA0209D11_TGCGTCCA_L003_R1_001.fastq.gz	ERP006953	ERX558484	ERR601655	ERS543664	Paired End BACs barley
HVVMRXALLeA0209D11	MnEA0209D11_TGCGTCCA_L003_R2_001.fastq.gz	ERP006953	ERX558484	ERR601655	ERS543664	Paired End BACs barley
HVVMRXALLeA0209F23	MnEA0209F23_CTCTGCAA_L003_R1_001.fastq.gz	ERP006953	ERX558485	ERR601656	ERS543664	Paired End BACs barley
HVVMRXALLeA0209F23	MnEA0209F23_CTCTGCAA_L003_R2_001.fastq.gz	ERP006953	ERX558485	ERR601656	ERS543664	Paired End BACs barley
HVVMRXALLeA0209J02	MnEA0209J02_CGACCTGA_L003_R1_001.fastq.gz	ERP006953	ERX558486	ERR601657	ERS543664	Paired End BACs barley
HVVMRXALLeA0209J02	MnEA0209J02_CGACCTGA_L003_R2_001.fastq.gz	ERP006953	ERX558486	ERR601657	ERS543664	Paired End BACs barley
HVVMRXALLeA0209J07	MnEA0209J07_GAATCTCA_L003_R1_001.fastq.gz	ERP006953	ERX558487	ERR601658	ERS543664	Paired End BACs barley
HVVMRXALLeA0209J07	MnEA0209J07_GAATCTCA_L003_R2_001.fastq.gz	ERP006953	ERX558487	ERR601658	ERS543664	Paired End BACs barley
HVVMRXALLeA0209K06	MnEA0209K06_TAATGCGA_L003_R1_001.fastq.gz	ERP006953	ERX558488	ERR601659	ERS543664	Paired End BACs barley
HVVMRXALLeA0209K06	MnEA0209K06_TAATGCGA_L003_R2_001.fastq.gz	ERP006953	ERX558488	ERR601659	ERS543664	Paired End BACs barley
HVVMRXALLeA0209O16	MnEA0209O16_CCTAGGTA_L003_R1_001.fastq.gz	ERP006953	ERX558489	ERR601660	ERS543664	Paired End BACs barley
HVVMRXALLeA0209O16	MnEA0209O16_CCTAGGTA_L003_R2_001.fastq.gz	ERP006953	ERX558489	ERR601660	ERS543664	Paired End BACs barley
HVVMRXALLeA0209P08	MnEA0209P08_ACGCAACA_L003_R1_001.fastq.gz	ERP006953	ERX558490	ERR601661	ERS543664	Paired End BACs barley
HVVMRXALLeA0209P08	MnEA0209P08_ACGCAACA_L003_R2_001.fastq.gz	ERP006953	ERX558490	ERR601661	ERS543664	Paired End BACs barley
HVVMRXALLeA0210A24	MnEA0210A24_GGATCAAA_L003_R1_001.fastq.gz	ERP006953	ERX558491	ERR601662	ERS543664	Paired End BACs barley
HVVMRXALLeA0210A24	MnEA0210A24_GGATCAAA_L003_R2_001.fastq.gz	ERP006953	ERX558491	ERR601662	ERS543664	Paired End BACs barley
HVVMRXALLeA0210D23	MnEA0210D23_ATGGAGAA_L003_R1_001.fastq.gz	ERP006953	ERX558492	ERR601663	ERS543664	Paired End BACs barley
HVVMRXALLeA0210D23	MnEA0210D23_ATGGAGAA_L003_R2_001.fastq.gz	ERP006953	ERX558492	ERR601663	ERS543664	Paired End BACs barley
HVVMRXALLeA0210E17	MnEA0210E17_AGAGATGG_L003_R1_001.fastq.gz	ERP006953	ERX558493	ERR601664	ERS543664	Paired End BACs barley
HVVMRXALLeA0210E17	MnEA0210E17_AGAGATGG_L003_R2_001.fastq.gz	ERP006953	ERX558493	ERR601664	ERS543664	Paired End BACs barley
HVVMRXALLeA0210G10	MnEA0210G10_GCTCGAAA_L003_R1_001.fastq.gz	ERP006953	ERX558494	ERR601665	ERS543664	Paired End BACs barley
HVVMRXALLeA0210G10	MnEA0210G10_GCTCGAAA_L003_R2_001.fastq.gz	ERP006953	ERX558494	ERR601665	ERS543664	Paired End BACs barley
HVVMRXALLeA0210G20	MnEA0210G20_AGCTTGGT_L003_R1_001.fastq.gz	ERP006953	ERX558495	ERR601666	ERS543664	Paired End BACs barley
HVVMRXALLeA0210G20	MnEA0210G20_AGCTTGGT_L003_R2_001.fastq.gz	ERP006953	ERX558495	ERR601666	ERS543664	Paired End BACs barley
HVVMRXALLeA0210L02	MnEA0210L02_AGCGAACG_L003_R1_001.fastq.gz	ERP006953	ERX558496	ERR601667	ERS543664	Paired End BACs barley
HVVMRXALLeA0210L02	MnEA0210L02_AGCGAACG_L003_R2_001.fastq.gz	ERP006953	ERX558496	ERR601667	ERS543664	Paired End BACs barley
HVVMRXALLeA0210M04	MnEA0210M04_AGGTACCA_L003_R1_001.fastq.gz	ERP006953	ERX558497	ERR601668	ERS543664	Paired End BACs barley
HVVMRXALLeA0210M04	MnEA0210M04_AGGTACCA_L003_R2_001.fastq.gz	ERP006953	ERX558497	ERR601668	ERS543664	Paired End BACs barley
HVVMRXALLeA0211D03	MnEA0211D03_AGCCGCGG_L003_R1_001.fastq.gz	ERP006953	ERX558498	ERR601669	ERS543664	Paired End BACs barley
HVVMRXALLeA0211D03	MnEA0211D03_AGCCGCGG_L003_R2_001.fastq.gz	ERP006953	ERX558498	ERR601669	ERS543664	Paired End BACs barley
HVVMRXALLeA0211G10	MnEA0211G10_CTCGATGA_L003_R1_001.fastq.gz	ERP006953	ERX558499	ERR601670	ERS543664	Paired End BACs barley
HVVMRXALLeA0211G10	MnEA0211G10_CTCGATGA_L003_R2_001.fastq.gz	ERP006953	ERX558499	ERR601670	ERS543664	Paired End BACs barley
HVVMRXALLeA0211K22	MnEA0211K22_AACTCCGA_L003_R1_001.fastq.gz	ERP006953	ERX558500	ERR601671	ERS543664	Paired End BACs barley
HVVMRXALLeA0211K22	MnEA0211K22_AACTCCGA_L003_R2_001.fastq.gz	ERP006953	ERX558500	ERR601671	ERS543664	Paired End BACs barley
HVVMRXALLeA0211N19	MnEA0211N19_CATCCGGA_L003_R1_001.fastq.gz	ERP006953	ERX558501	ERR601672	ERS543664	Paired End BACs barley
HVVMRXALLeA0211N19	MnEA0211N19_CATCCGGA_L003_R2_001.fastq.gz	ERP006953	ERX558501	ERR601672	ERS543664	Paired End BACs barley
HVVMRXALLeA0211P08	MnEA0211P08_AGATAGGA_L003_R1_001.fastq.gz	ERP006953	ERX558502	ERR601673	ERS543664	Paired End BACs barley
HVVMRXALLeA0211P08	MnEA0211P08_AGATAGGA_L003_R2_001.fastq.gz	ERP006953	ERX558502	ERR601673	ERS543664	Paired End BACs barley
HVVMRXALLeA0212B15	MnEA0212B15_AGGCTGCG_L003_R1_001.fastq.gz	ERP006953	ERX558503	ERR601674	ERS543664	Paired End BACs barley
HVVMRXALLeA0212B15	MnEA0212B15_AGGCTGCG_L003_R2_001.fastq.gz	ERP006953	ERX558503	ERR601674	ERS543664	Paired End BACs barley
HVVMRXALLeA0212C17	MnEA0212C17_GATCTCGA_L003_R1_001.fastq.gz	ERP006953	ERX558504	ERR601675	ERS543664	Paired End BACs barley
HVVMRXALLeA0212C17	MnEA0212C17_GATCTCGA_L003_R2_001.fastq.gz	ERP006953	ERX558504	ERR601675	ERS543664	Paired End BACs barley
HVVMRXALLeA0212D23	MnEA0212D23_GACTCGAG_L003_R1_001.fastq.gz	ERP006953	ERX558505	ERR601676	ERS543664	Paired End BACs barley
HVVMRXALLeA0212D23	MnEA0212D23_GACTCGAG_L003_R2_001.fastq.gz	ERP006953	ERX558505	ERR601676	ERS543664	Paired End BACs barley
HVVMRXALLeA0212E05	MnEA0212E05_GGTCAAGA_L003_R1_001.fastq.gz	ERP006953	ERX558506	ERR601677	ERS543664	Paired End BACs barley
HVVMRXALLeA0212E05	MnEA0212E05_GGTCAAGA_L003_R2_001.fastq.gz	ERP006953	ERX558506	ERR601677	ERS543664	Paired End BACs barley
HVVMRXALLeA0212H13	MnEA0212H13_GACCGGAT_L003_R1_001.fastq.gz	ERP006953	ERX558507	ERR601678	ERS543664	Paired End BACs barley
HVVMRXALLeA0212H13	MnEA0212H13_GACCGGAT_L003_R2_001.fastq.gz	ERP006953	ERX558507	ERR601678	ERS543664	Paired End BACs barley
HVVMRXALLeA0212K05	MnEA0212K05_ATGCCGCA_L003_R1_001.fastq.gz	ERP006953	ERX558508	ERR601679	ERS543664	Paired End BACs barley
HVVMRXALLeA0212K05	MnEA0212K05_ATGCCGCA_L003_R2_001.fastq.gz	ERP006953	ERX558508	ERR601679	ERS543664	Paired End BACs barley
HVVMRXALLeA0212L22	MnEA0212L22_AGTAGAGG_L003_R1_001.fastq.gz	ERP006953	ERX558509	ERR601680	ERS543664	Paired End BACs barley
HVVMRXALLeA0212L22	MnEA0212L22_AGTAGAGG_L003_R2_001.fastq.gz	ERP006953	ERX558509	ERR601680	ERS543664	Paired End BACs barley
HVVMRXALLeA0213B09	MnEA0213B09_GAGATCGT_L003_R1_001.fastq.gz	ERP006953	ERX558510	ERR601681	ERS543664	Paired End BACs barley
HVVMRXALLeA0213B09	MnEA0213B09_GAGATCGT_L003_R2_001.fastq.gz	ERP006953	ERX558510	ERR601681	ERS543664	Paired End BACs barley
HVVMRXALLeA0213F12	MnEA0213F12_TCATGGTA_L003_R1_001.fastq.gz	ERP006953	ERX558511	ERR601682	ERS543664	Paired End BACs barley
HVVMRXALLeA0213F12	MnEA0213F12_TCATGGTA_L003_R2_001.fastq.gz	ERP006953	ERX558511	ERR601682	ERS543664	Paired End BACs barley
HVVMRXALLeA0213F13	MnEA0213F13_GACCGCCG_L003_R1_001.fastq.gz	ERP006953	ERX558512	ERR601683	ERS543664	Paired End BACs barley
HVVMRXALLeA0213F13	MnEA0213F13_GACCGCCG_L003_R2_001.fastq.gz	ERP006953	ERX558512	ERR601683	ERS543664	Paired End BACs barley
HVVMRXALLeA0213G15	MnEA0213G15_AGGTCAGT_L003_R1_001.fastq.gz	ERP006953	ERX558513	ERR601684	ERS543664	Paired End BACs barley
HVVMRXALLeA0213G15	MnEA0213G15_AGGTCAGT_L003_R2_001.fastq.gz	ERP006953	ERX558513	ERR601684	ERS543664	Paired End BACs barley
HVVMRXALLeA0213I07	MnEA0213I07_AGGTTCGG_L003_R1_001.fastq.gz	ERP006953	ERX558514	ERR601685	ERS543664	Paired End BACs barley
HVVMRXALLeA0213I07	MnEA0213I07_AGGTTCGG_L003_R2_001.fastq.gz	ERP006953	ERX558514	ERR601685	ERS543664	Paired End BACs barley
HVVMRXALLeA0213J16	MnEA0213J16_CCGATTGA_L003_R1_001.fastq.gz	ERP006953	ERX558515	ERR601686	ERS543664	Paired End BACs barley
HVVMRXALLeA0213J16	MnEA0213J16_CCGATTGA_L003_R2_001.fastq.gz	ERP006953	ERX558515	ERR601686	ERS543664	Paired End BACs barley
HVVMRXALLeA0213K04	MnEA0213K04_AATGATGA_L003_R1_001.fastq.gz	ERP006953	ERX558516	ERR601687	ERS543664	Paired End BACs barley
HVVMRXALLeA0213K04	MnEA0213K04_AATGATGA_L003_R2_001.fastq.gz	ERP006953	ERX558516	ERR601687	ERS543664	Paired End BACs barley
HVVMRXALLeA0213M07	MnEA0213M07_AGTAAGGT_L003_R1_001.fastq.gz	ERP006953	ERX558517	ERR601688	ERS543664	Paired End BACs barley
HVVMRXALLeA0213M07	MnEA0213M07_AGTAAGGT_L003_R2_001.fastq.gz	ERP006953	ERX558517	ERR601688	ERS543664	Paired End BACs barley
HVVMRXALLeA0213N23	MnEA0213N23_GACCTAAG_L003_R1_001.fastq.gz	ERP006953	ERX558518	ERR601689	ERS543664	Paired End BACs barley
HVVMRXALLeA0213N23	MnEA0213N23_GACCTAAG_L003_R2_001.fastq.gz	ERP006953	ERX558518	ERR601689	ERS543664	Paired End BACs barley
HVVMRXALLeA0214C03	MnEA0214C03_AGAACCGA_L003_R1_001.fastq.gz	ERP006953	ERX558519	ERR601690	ERS543664	Paired End BACs barley
HVVMRXALLeA0214C03	MnEA0214C03_AGAACCGA_L003_R2_001.fastq.gz	ERP006953	ERX558519	ERR601690	ERS543664	Paired End BACs barley
HVVMRXALLeA0214E08	MnEA0214E08_CAATATGA_L003_R1_001.fastq.gz	ERP006953	ERX558520	ERR601691	ERS543664	Paired End BACs barley
HVVMRXALLeA0214E08	MnEA0214E08_CAATATGA_L003_R2_001.fastq.gz	ERP006953	ERX558520	ERR601691	ERS543664	Paired End BACs barley
HVVMRXALLeA0214E21	MnEA0214E21_CAGGAGGA_L003_R1_001.fastq.gz	ERP006953	ERX558521	ERR601692	ERS543664	Paired End BACs barley
HVVMRXALLeA0214E21	MnEA0214E21_CAGGAGGA_L003_R2_001.fastq.gz	ERP006953	ERX558521	ERR601692	ERS543664	Paired End BACs barley
HVVMRXALLeA0214F06	MnEA0214F06_TGACGTCA_L003_R1_001.fastq.gz	ERP006953	ERX558522	ERR601693	ERS543664	Paired End BACs barley
HVVMRXALLeA0214F06	MnEA0214F06_TGACGTCA_L003_R2_001.fastq.gz	ERP006953	ERX558522	ERR601693	ERS543664	Paired End BACs barley
HVVMRXALLeA0214F21	MnEA0214F21_GAAGTCAG_L003_R1_001.fastq.gz	ERP006953	ERX558523	ERR601694	ERS543664	Paired End BACs barley
HVVMRXALLeA0214F21	MnEA0214F21_GAAGTCAG_L003_R2_001.fastq.gz	ERP006953	ERX558523	ERR601694	ERS543664	Paired End BACs barley
HVVMRXALLeA0214H05	MnEA0214H05_AGGATATG_L003_R1_001.fastq.gz	ERP006953	ERX558524	ERR601695	ERS543664	Paired End BACs barley
HVVMRXALLeA0214H05	MnEA0214H05_AGGATATG_L003_R2_001.fastq.gz	ERP006953	ERX558524	ERR601695	ERS543664	Paired End BACs barley
HVVMRXALLeA0214H17	MnEA0214H17_AATACCTA_L003_R1_001.fastq.gz	ERP006953	ERX558525	ERR601696	ERS543664	Paired End BACs barley
HVVMRXALLeA0214H17	MnEA0214H17_AATACCTA_L003_R2_001.fastq.gz	ERP006953	ERX558525	ERR601696	ERS543664	Paired End BACs barley
HVVMRXALLeA0214H23	MnEA0214H23_AATTCAAA_L003_R1_001.fastq.gz	ERP006953	ERX558526	ERR601697	ERS543664	Paired End BACs barley
HVVMRXALLeA0214H23	MnEA0214H23_AATTCAAA_L003_R2_001.fastq.gz	ERP006953	ERX558526	ERR601697	ERS543664	Paired End BACs barley
HVVMRXALLeA0214I23	MnEA0214I23_GAATCCGC_L003_R1_001.fastq.gz	ERP006953	ERX558527	ERR601698	ERS543664	Paired End BACs barley
HVVMRXALLeA0214I23	MnEA0214I23_GAATCCGC_L003_R2_001.fastq.gz	ERP006953	ERX558527	ERR601698	ERS543664	Paired End BACs barley
HVVMRXALLeA0214J07	MnEA0214J07_GAGCATGG_L003_R1_001.fastq.gz	ERP006953	ERX558528	ERR601699	ERS543664	Paired End BACs barley
HVVMRXALLeA0214J07	MnEA0214J07_GAGCATGG_L003_R2_001.fastq.gz	ERP006953	ERX558528	ERR601699	ERS543664	Paired End BACs barley
HVVMRXALLeA0214M18	MnEA0214M18_CGAATGCA_L003_R1_001.fastq.gz	ERP006953	ERX558529	ERR601700	ERS543664	Paired End BACs barley
HVVMRXALLeA0214M18	MnEA0214M18_CGAATGCA_L003_R2_001.fastq.gz	ERP006953	ERX558529	ERR601700	ERS543664	Paired End BACs barley
HVVMRXALLeA0214O14	MnEA0214O14_GTACCGGA_L003_R1_001.fastq.gz	ERP006953	ERX558530	ERR601701	ERS543664	Paired End BACs barley
HVVMRXALLeA0214O14	MnEA0214O14_GTACCGGA_L003_R2_001.fastq.gz	ERP006953	ERX558530	ERR601701	ERS543664	Paired End BACs barley
HVVMRXALLeA0214P15	MnEA0214P15_GAACGAGT_L003_R1_001.fastq.gz	ERP006953	ERX558531	ERR601702	ERS543664	Paired End BACs barley
HVVMRXALLeA0214P15	MnEA0214P15_GAACGAGT_L003_R2_001.fastq.gz	ERP006953	ERX558531	ERR601702	ERS543664	Paired End BACs barley
HVVMRXALLeA0215A12	MnEA0215A12_AGGCATCT_L003_R1_001.fastq.gz	ERP006953	ERX558532	ERR601703	ERS543664	Paired End BACs barley
HVVMRXALLeA0215A12	MnEA0215A12_AGGCATCT_L003_R2_001.fastq.gz	ERP006953	ERX558532	ERR601703	ERS543664	Paired End BACs barley
HVVMRXALLeA0215A23	MnEA0215A23_AATAGTAA_L003_R1_001.fastq.gz	ERP006953	ERX558533	ERR601704	ERS543664	Paired End BACs barley
HVVMRXALLeA0215A23	MnEA0215A23_AATAGTAA_L003_R2_001.fastq.gz	ERP006953	ERX558533	ERR601704	ERS543664	Paired End BACs barley
HVVMRXALLeA0215D04	MnEA0215D04_CAATTACA_L003_R1_001.fastq.gz	ERP006953	ERX558534	ERR601705	ERS543664	Paired End BACs barley
HVVMRXALLeA0215D04	MnEA0215D04_CAATTACA_L003_R2_001.fastq.gz	ERP006953	ERX558534	ERR601705	ERS543664	Paired End BACs barley
HVVMRXALLeA0215E18	MnEA0215E18_GAATTATT_L003_R1_001.fastq.gz	ERP006953	ERX558535	ERR601706	ERS543664	Paired End BACs barley
HVVMRXALLeA0215E18	MnEA0215E18_GAATTATT_L003_R2_001.fastq.gz	ERP006953	ERX558535	ERR601706	ERS543664	Paired End BACs barley
HVVMRXALLeA0215G22	MnEA0215G22_AGGAGCTT_L003_R1_001.fastq.gz	ERP006953	ERX558536	ERR601707	ERS543664	Paired End BACs barley
HVVMRXALLeA0215G22	MnEA0215G22_AGGAGCTT_L003_R2_001.fastq.gz	ERP006953	ERX558536	ERR601707	ERS543664	Paired End BACs barley
HVVMRXALLeA0215J06	MnEA0215J06_CGCGCAGA_L003_R1_001.fastq.gz	ERP006953	ERX558537	ERR601708	ERS543664	Paired End BACs barley
HVVMRXALLeA0215J06	MnEA0215J06_CGCGCAGA_L003_R2_001.fastq.gz	ERP006953	ERX558537	ERR601708	ERS543664	Paired End BACs barley
HVVMRXALLeA0215J18	MnEA0215J18_AGGACGCT_L003_R1_001.fastq.gz	ERP006953	ERX558538	ERR601709	ERS543664	Paired End BACs barley
HVVMRXALLeA0215J18	MnEA0215J18_AGGACGCT_L003_R2_001.fastq.gz	ERP006953	ERX558538	ERR601709	ERS543664	Paired End BACs barley
HVVMRXALLeA0215N05	MnEA0215N05_CAGTACTA_L003_R1_001.fastq.gz	ERP006953	ERX558539	ERR601710	ERS543664	Paired End BACs barley
HVVMRXALLeA0215N05	MnEA0215N05_CAGTACTA_L003_R2_001.fastq.gz	ERP006953	ERX558539	ERR601710	ERS543664	Paired End BACs barley
HVVMRXALLeA0215O12	MnEA0215O12_AGCAGGTA_L003_R1_001.fastq.gz	ERP006953	ERX558540	ERR601711	ERS543664	Paired End BACs barley
HVVMRXALLeA0215O12	MnEA0215O12_AGCAGGTA_L003_R2_001.fastq.gz	ERP006953	ERX558540	ERR601711	ERS543664	Paired End BACs barley
HVVMRXALLeA0216B23	MnEA0216B23_AAGGTCTA_L003_R1_001.fastq.gz	ERP006953	ERX558541	ERR601712	ERS543664	Paired End BACs barley
HVVMRXALLeA0216B23	MnEA0216B23_AAGGTCTA_L003_R2_001.fastq.gz	ERP006953	ERX558541	ERR601712	ERS543664	Paired End BACs barley
HVVMRXALLeA0216C08	MnEA0216C08_AGGCGTTG_L003_R1_001.fastq.gz	ERP006953	ERX558542	ERR601713	ERS543664	Paired End BACs barley
HVVMRXALLeA0216C08	MnEA0216C08_AGGCGTTG_L003_R2_001.fastq.gz	ERP006953	ERX558542	ERR601713	ERS543664	Paired End BACs barley
HVVMRXALLeA0216E05	MnEA0216E05_ACTGGACA_L003_R1_001.fastq.gz	ERP006953	ERX558543	ERR601714	ERS543664	Paired End BACs barley
HVVMRXALLeA0216E05	MnEA0216E05_ACTGGACA_L003_R2_001.fastq.gz	ERP006953	ERX558543	ERR601714	ERS543664	Paired End BACs barley
HVVMRXALLeA0216F01	MnEA0216F01_AGTATGAG_L003_R1_001.fastq.gz	ERP006953	ERX558544	ERR601715	ERS543664	Paired End BACs barley
HVVMRXALLeA0216F01	MnEA0216F01_AGTATGAG_L003_R2_001.fastq.gz	ERP006953	ERX558544	ERR601715	ERS543664	Paired End BACs barley
HVVMRXALLeA0216F03	MnEA0216F03_AGGACTAG_L003_R1_001.fastq.gz	ERP006953	ERX558545	ERR601716	ERS543664	Paired End BACs barley
HVVMRXALLeA0216F03	MnEA0216F03_AGGACTAG_L003_R2_001.fastq.gz	ERP006953	ERX558545	ERR601716	ERS543664	Paired End BACs barley
HVVMRXALLeA0216F12	MnEA0216F12_AGGCTCAT_L003_R1_001.fastq.gz	ERP006953	ERX558546	ERR601717	ERS543664	Paired End BACs barley
HVVMRXALLeA0216F12	MnEA0216F12_AGGCTCAT_L003_R2_001.fastq.gz	ERP006953	ERX558546	ERR601717	ERS543664	Paired End BACs barley
HVVMRXALLeA0216K02	MnEA0216K02_GAAGGCTT_L003_R1_001.fastq.gz	ERP006953	ERX558547	ERR601718	ERS543664	Paired End BACs barley
HVVMRXALLeA0216K02	MnEA0216K02_GAAGGCTT_L003_R2_001.fastq.gz	ERP006953	ERX558547	ERR601718	ERS543664	Paired End BACs barley
HVVMRXALLeA0216L19	MnEA0216L19_GACGAAGG_L003_R1_001.fastq.gz	ERP006953	ERX558548	ERR601719	ERS543664	Paired End BACs barley
HVVMRXALLeA0216L19	MnEA0216L19_GACGAAGG_L003_R2_001.fastq.gz	ERP006953	ERX558548	ERR601719	ERS543664	Paired End BACs barley
HVVMRXALLeA0216M05	MnEA0216M05_GCATTGGA_L003_R1_001.fastq.gz	ERP006953	ERX558549	ERR601720	ERS543664	Paired End BACs barley
HVVMRXALLeA0216M05	MnEA0216M05_GCATTGGA_L003_R2_001.fastq.gz	ERP006953	ERX558549	ERR601720	ERS543664	Paired End BACs barley
HVVMRXALLeA0216N10	MnEA0216N10_AGTTATTG_L003_R1_001.fastq.gz	ERP006953	ERX558550	ERR601721	ERS543664	Paired End BACs barley
HVVMRXALLeA0216N10	MnEA0216N10_AGTTATTG_L003_R2_001.fastq.gz	ERP006953	ERX558550	ERR601721	ERS543664	Paired End BACs barley
HVVMRXALLeA0216P22	MnEA0216P22_ATAATCGG_L003_R1_001.fastq.gz	ERP006953	ERX558551	ERR601722	ERS543664	Paired End BACs barley
HVVMRXALLeA0216P22	MnEA0216P22_ATAATCGG_L003_R2_001.fastq.gz	ERP006953	ERX558551	ERR601722	ERS543664	Paired End BACs barley
HVVMRXALLeA0217C24	MnEA0217C24_AACCTGCA_L003_R1_001.fastq.gz	ERP006953	ERX558552	ERR601723	ERS543664	Paired End BACs barley
HVVMRXALLeA0217C24	MnEA0217C24_AACCTGCA_L003_R2_001.fastq.gz	ERP006953	ERX558552	ERR601723	ERS543664	Paired End BACs barley
HVVMRXALLeA0217G17	MnEA0217G17_CTATGGCA_L003_R1_001.fastq.gz	ERP006953	ERX558553	ERR601724	ERS543664	Paired End BACs barley
HVVMRXALLeA0217G17	MnEA0217G17_CTATGGCA_L003_R2_001.fastq.gz	ERP006953	ERX558553	ERR601724	ERS543664	Paired End BACs barley
HVVMRXALLeA0217G18	MnEA0217G18_CGGCGTAA_L003_R1_001.fastq.gz	ERP006953	ERX558554	ERR601725	ERS543664	Paired End BACs barley
HVVMRXALLeA0217G18	MnEA0217G18_CGGCGTAA_L003_R2_001.fastq.gz	ERP006953	ERX558554	ERR601725	ERS543664	Paired End BACs barley
HVVMRXALLeA0217H16	MnEA0217H16_GACGGCGA_L003_R1_001.fastq.gz	ERP006953	ERX558555	ERR601726	ERS543664	Paired End BACs barley
HVVMRXALLeA0217H16	MnEA0217H16_GACGGCGA_L003_R2_001.fastq.gz	ERP006953	ERX558555	ERR601726	ERS543664	Paired End BACs barley
HVVMRXALLeA0217K18	MnEA0217K18_GAGAGGCA_L003_R1_001.fastq.gz	ERP006953	ERX558556	ERR601727	ERS543664	Paired End BACs barley
HVVMRXALLeA0217K18	MnEA0217K18_GAGAGGCA_L003_R2_001.fastq.gz	ERP006953	ERX558556	ERR601727	ERS543664	Paired End BACs barley
HVVMRXALLeA0217K20	MnEA0217K20_ATACCAAT_L003_R1_001.fastq.gz	ERP006953	ERX558557	ERR601728	ERS543664	Paired End BACs barley
HVVMRXALLeA0217K20	MnEA0217K20_ATACCAAT_L003_R2_001.fastq.gz	ERP006953	ERX558557	ERR601728	ERS543664	Paired End BACs barley
HVVMRXALLeA0217O22	MnEA0217O22_CGCCAACA_L003_R1_001.fastq.gz	ERP006953	ERX558558	ERR601729	ERS543664	Paired End BACs barley
HVVMRXALLeA0217O22	MnEA0217O22_CGCCAACA_L003_R2_001.fastq.gz	ERP006953	ERX558558	ERR601729	ERS543664	Paired End BACs barley
HVVMRXALLeA0217P11	MnEA0217P11_ATAGAGTT_L003_R1_001.fastq.gz	ERP006953	ERX558559	ERR601730	ERS543664	Paired End BACs barley
HVVMRXALLeA0217P11	MnEA0217P11_ATAGAGTT_L003_R2_001.fastq.gz	ERP006953	ERX558559	ERR601730	ERS543664	Paired End BACs barley
HVVMRXALLeA0217P22	MnEA0217P22_AGCCTTGA_L003_R1_001.fastq.gz	ERP006953	ERX558560	ERR601731	ERS543664	Paired End BACs barley
HVVMRXALLeA0217P22	MnEA0217P22_AGCCTTGA_L003_R2_001.fastq.gz	ERP006953	ERX558560	ERR601731	ERS543664	Paired End BACs barley
HVVMRXALLeA0218A05	MnEA0218A05_CTCGCGCA_L003_R1_001.fastq.gz	ERP006953	ERX558561	ERR601732	ERS543664	Paired End BACs barley
HVVMRXALLeA0218A05	MnEA0218A05_CTCGCGCA_L003_R2_001.fastq.gz	ERP006953	ERX558561	ERR601732	ERS543664	Paired End BACs barley
HVVMRXALLeA0218B03	MnEA0218B03_CCAACCTA_L003_R1_001.fastq.gz	ERP006953	ERX558562	ERR601733	ERS543664	Paired End BACs barley
HVVMRXALLeA0218B03	MnEA0218B03_CCAACCTA_L003_R2_001.fastq.gz	ERP006953	ERX558562	ERR601733	ERS543664	Paired End BACs barley
HVVMRXALLeA0218C17	MnEA0218C17_ATCAGACG_L003_R1_001.fastq.gz	ERP006953	ERX558563	ERR601734	ERS543664	Paired End BACs barley
HVVMRXALLeA0218C17	MnEA0218C17_ATCAGACG_L003_R2_001.fastq.gz	ERP006953	ERX558563	ERR601734	ERS543664	Paired End BACs barley
HVVMRXALLeA0218C19	MnEA0218C19_ATAAGGCT_L003_R1_001.fastq.gz	ERP006953	ERX558564	ERR601735	ERS543664	Paired End BACs barley
HVVMRXALLeA0218C19	MnEA0218C19_ATAAGGCT_L003_R2_001.fastq.gz	ERP006953	ERX558564	ERR601735	ERS543664	Paired End BACs barley
HVVMRXALLeA0218F11	MnEA0218F11_ATATTCTT_L003_R1_001.fastq.gz	ERP006953	ERX558565	ERR601736	ERS543664	Paired End BACs barley
HVVMRXALLeA0218F11	MnEA0218F11_ATATTCTT_L003_R2_001.fastq.gz	ERP006953	ERX558565	ERR601736	ERS543664	Paired End BACs barley
HVVMRXALLeA0218H17	MnEA0218H17_AATAAGCA_L003_R1_001.fastq.gz	ERP006953	ERX558566	ERR601737	ERS543664	Paired End BACs barley
HVVMRXALLeA0218H17	MnEA0218H17_AATAAGCA_L003_R2_001.fastq.gz	ERP006953	ERX558566	ERR601737	ERS543664	Paired End BACs barley
HVVMRXALLeA0218H22	MnEA0218H22_AACTAGAA_L003_R1_001.fastq.gz	ERP006953	ERX558567	ERR601738	ERS543664	Paired End BACs barley
HVVMRXALLeA0218H22	MnEA0218H22_AACTAGAA_L003_R2_001.fastq.gz	ERP006953	ERX558567	ERR601738	ERS543664	Paired End BACs barley
HVVMRXALLeA0218I02	MnEA0218I02_CGCAGCCA_L003_R1_001.fastq.gz	ERP006953	ERX558568	ERR601739	ERS543664	Paired End BACs barley
HVVMRXALLeA0218I02	MnEA0218I02_CGCAGCCA_L003_R2_001.fastq.gz	ERP006953	ERX558568	ERR601739	ERS543664	Paired End BACs barley
HVVMRXALLeA0218L07	MnEA0218L07_GCAGTCCA_L003_R1_001.fastq.gz	ERP006953	ERX558569	ERR601740	ERS543664	Paired End BACs barley
HVVMRXALLeA0218L07	MnEA0218L07_GCAGTCCA_L003_R2_001.fastq.gz	ERP006953	ERX558569	ERR601740	ERS543664	Paired End BACs barley
HVVMRXALLeA0218L11	MnEA0218L11_CCTTAATA_L003_R1_001.fastq.gz	ERP006953	ERX558570	ERR601741	ERS543664	Paired End BACs barley
HVVMRXALLeA0218L11	MnEA0218L11_CCTTAATA_L003_R2_001.fastq.gz	ERP006953	ERX558570	ERR601741	ERS543664	Paired End BACs barley
HVVMRXALLeA0218M02	MnEA0218M02_TAGGCCGA_L003_R1_001.fastq.gz	ERP006953	ERX558571	ERR601742	ERS543664	Paired End BACs barley
HVVMRXALLeA0218M02	MnEA0218M02_TAGGCCGA_L003_R2_001.fastq.gz	ERP006953	ERX558571	ERR601742	ERS543664	Paired End BACs barley
HVVMRXALLeA0218M21	MnEA0218M21_AGAAGACA_L003_R1_001.fastq.gz	ERP006953	ERX558572	ERR601743	ERS543664	Paired End BACs barley
HVVMRXALLeA0218M21	MnEA0218M21_AGAAGACA_L003_R2_001.fastq.gz	ERP006953	ERX558572	ERR601743	ERS543664	Paired End BACs barley
HVVMRXALLeA0218O19	MnEA0218O19_ATACCTCG_L003_R1_001.fastq.gz	ERP006953	ERX558573	ERR601744	ERS543664	Paired End BACs barley
HVVMRXALLeA0218O19	MnEA0218O19_ATACCTCG_L003_R2_001.fastq.gz	ERP006953	ERX558573	ERR601744	ERS543664	Paired End BACs barley
HVVMRXALLeA0218O20	MnEA0218O20_TGCATGAA_L003_R1_001.fastq.gz	ERP006953	ERX558574	ERR601745	ERS543664	Paired End BACs barley
HVVMRXALLeA0218O20	MnEA0218O20_TGCATGAA_L003_R2_001.fastq.gz	ERP006953	ERX558574	ERR601745	ERS543664	Paired End BACs barley
HVVMRXALLeA0219A07	MnEA0219A07_GCTTCAGA_L003_R1_001.fastq.gz	ERP006953	ERX558575	ERR601746	ERS543664	Paired End BACs barley
HVVMRXALLeA0219A07	MnEA0219A07_GCTTCAGA_L003_R2_001.fastq.gz	ERP006953	ERX558575	ERR601746	ERS543664	Paired End BACs barley
HVVMRXALLeA0219C07	MnEA0219C07_GCAGAAGA_L003_R1_001.fastq.gz	ERP006953	ERX558576	ERR601747	ERS543664	Paired End BACs barley
HVVMRXALLeA0219C07	MnEA0219C07_GCAGAAGA_L003_R2_001.fastq.gz	ERP006953	ERX558576	ERR601747	ERS543664	Paired End BACs barley
HVVMRXALLeA0219E16	MnEA0219E16_TACTCGCA_L003_R1_001.fastq.gz	ERP006953	ERX558577	ERR601748	ERS543664	Paired End BACs barley
HVVMRXALLeA0219E16	MnEA0219E16_TACTCGCA_L003_R2_001.fastq.gz	ERP006953	ERX558577	ERR601748	ERS543664	Paired End BACs barley
HVVMRXALLeA0219E23	MnEA0219E23_AACCAAGA_L003_R1_001.fastq.gz	ERP006953	ERX558578	ERR601749	ERS543664	Paired End BACs barley
HVVMRXALLeA0219E23	MnEA0219E23_AACCAAGA_L003_R2_001.fastq.gz	ERP006953	ERX558578	ERR601749	ERS543664	Paired End BACs barley
HVVMRXALLeA0219F01	MnEA0219F01_GCAGCGCG_L003_R1_001.fastq.gz	ERP006953	ERX558579	ERR601750	ERS543664	Paired End BACs barley
HVVMRXALLeA0219F01	MnEA0219F01_GCAGCGCG_L003_R2_001.fastq.gz	ERP006953	ERX558579	ERR601750	ERS543664	Paired End BACs barley
HVVMRXALLeA0219I21	MnEA0219I21_GATCAATT_L003_R1_001.fastq.gz	ERP006953	ERX558580	ERR601751	ERS543664	Paired End BACs barley
HVVMRXALLeA0219I21	MnEA0219I21_GATCAATT_L003_R2_001.fastq.gz	ERP006953	ERX558580	ERR601751	ERS543664	Paired End BACs barley
HVVMRXALLeA0219J14	MnEA0219J14_ATATCCAA_L003_R1_001.fastq.gz	ERP006953	ERX558581	ERR601752	ERS543664	Paired End BACs barley
HVVMRXALLeA0219J14	MnEA0219J14_ATATCCAA_L003_R2_001.fastq.gz	ERP006953	ERX558581	ERR601752	ERS543664	Paired End BACs barley
HVVMRXALLeA0219M14	MnEA0219M14_ATAGCATG_L003_R1_001.fastq.gz	ERP006953	ERX558582	ERR601753	ERS543664	Paired End BACs barley
HVVMRXALLeA0219M14	MnEA0219M14_ATAGCATG_L003_R2_001.fastq.gz	ERP006953	ERX558582	ERR601753	ERS543664	Paired End BACs barley
HVVMRXALLeA0219N14	MnEA0219N14_GCAGCCGT_L003_R1_001.fastq.gz	ERP006953	ERX558583	ERR601754	ERS543664	Paired End BACs barley
HVVMRXALLeA0219N14	MnEA0219N14_GCAGCCGT_L003_R2_001.fastq.gz	ERP006953	ERX558583	ERR601754	ERS543664	Paired End BACs barley
HVVMRXALLeA0219P09	MnEA0219P09_TACTTAGA_L003_R1_001.fastq.gz	ERP006953	ERX558584	ERR601755	ERS543664	Paired End BACs barley
HVVMRXALLeA0219P09	MnEA0219P09_TACTTAGA_L003_R2_001.fastq.gz	ERP006953	ERX558584	ERR601755	ERS543664	Paired End BACs barley
HVVMRXALLeA0219P16	MnEA0219P16_TTAACTCA_L003_R1_001.fastq.gz	ERP006953	ERX558585	ERR601756	ERS543664	Paired End BACs barley
HVVMRXALLeA0219P16	MnEA0219P16_TTAACTCA_L003_R2_001.fastq.gz	ERP006953	ERX558585	ERR601756	ERS543664	Paired End BACs barley
HVVMRXALLeA0220B05	MnEA0220B05_AAGCTAAA_L003_R1_001.fastq.gz	ERP006953	ERX558586	ERR601757	ERS543664	Paired End BACs barley
HVVMRXALLeA0220B05	MnEA0220B05_AAGCTAAA_L003_R2_001.fastq.gz	ERP006953	ERX558586	ERR601757	ERS543664	Paired End BACs barley
HVVMRXALLeA0220D03	MnEA0220D03_TAGTCTAA_L003_R1_001.fastq.gz	ERP006953	ERX558587	ERR601758	ERS543664	Paired End BACs barley
HVVMRXALLeA0220D03	MnEA0220D03_TAGTCTAA_L003_R2_001.fastq.gz	ERP006953	ERX558587	ERR601758	ERS543664	Paired End BACs barley
HVVMRXALLeA0220E05	MnEA0220E05_GCATGCCG_L003_R1_001.fastq.gz	ERP006953	ERX558588	ERR601759	ERS543664	Paired End BACs barley
HVVMRXALLeA0220E05	MnEA0220E05_GCATGCCG_L003_R2_001.fastq.gz	ERP006953	ERX558588	ERR601759	ERS543664	Paired End BACs barley
HVVMRXALLeA0220F11	MnEA0220F11_AGCGCCAA_L003_R1_001.fastq.gz	ERP006953	ERX558589	ERR601760	ERS543664	Paired End BACs barley
HVVMRXALLeA0220F11	MnEA0220F11_AGCGCCAA_L003_R2_001.fastq.gz	ERP006953	ERX558589	ERR601760	ERS543664	Paired End BACs barley
HVVMRXALLeA0220H07	MnEA0220H07_CGACGGTA_L003_R1_001.fastq.gz	ERP006953	ERX558590	ERR601761	ERS543664	Paired End BACs barley
HVVMRXALLeA0220H07	MnEA0220H07_CGACGGTA_L003_R2_001.fastq.gz	ERP006953	ERX558590	ERR601761	ERS543664	Paired End BACs barley
HVVMRXALLeA0220K03	MnEA0220K03_GCATAACT_L003_R1_001.fastq.gz	ERP006953	ERX558591	ERR601762	ERS543664	Paired End BACs barley
HVVMRXALLeA0220K03	MnEA0220K03_GCATAACT_L003_R2_001.fastq.gz	ERP006953	ERX558591	ERR601762	ERS543664	Paired End BACs barley
HVVMRXALLeA0220K08	MnEA0220K08_GTCCGGCA_L003_R1_001.fastq.gz	ERP006953	ERX558592	ERR601763	ERS543664	Paired End BACs barley
HVVMRXALLeA0220K08	MnEA0220K08_GTCCGGCA_L003_R2_001.fastq.gz	ERP006953	ERX558592	ERR601763	ERS543664	Paired End BACs barley
HVVMRXALLeA0220L05	MnEA0220L05_ATCCAGGT_L003_R1_001.fastq.gz	ERP006953	ERX558593	ERR601764	ERS543664	Paired End BACs barley
HVVMRXALLeA0220L05	MnEA0220L05_ATCCAGGT_L003_R2_001.fastq.gz	ERP006953	ERX558593	ERR601764	ERS543664	Paired End BACs barley
HVVMRXALLeA0220L21	MnEA0220L21_AGAGCGCA_L003_R1_001.fastq.gz	ERP006953	ERX558594	ERR601765	ERS543664	Paired End BACs barley
HVVMRXALLeA0220L21	MnEA0220L21_AGAGCGCA_L003_R2_001.fastq.gz	ERP006953	ERX558594	ERR601765	ERS543664	Paired End BACs barley
HVVMRXALLeA0220N05	MnEA0220N05_GGCATAGA_L003_R1_001.fastq.gz	ERP006953	ERX558595	ERR601766	ERS543664	Paired End BACs barley
HVVMRXALLeA0220N05	MnEA0220N05_GGCATAGA_L003_R2_001.fastq.gz	ERP006953	ERX558595	ERR601766	ERS543664	Paired End BACs barley
HVVMRXALLeA0220P15	MnEA0220P15_CGAGATCA_L003_R1_001.fastq.gz	ERP006953	ERX558596	ERR601767	ERS543664	Paired End BACs barley
HVVMRXALLeA0220P15	MnEA0220P15_CGAGATCA_L003_R2_001.fastq.gz	ERP006953	ERX558596	ERR601767	ERS543664	Paired End BACs barley
HVVMRXALLeA0221A02	MnEA0221A02_ATACTGAA_L003_R1_001.fastq.gz	ERP006953	ERX558597	ERR601768	ERS543664	Paired End BACs barley
HVVMRXALLeA0221A02	MnEA0221A02_ATACTGAA_L003_R2_001.fastq.gz	ERP006953	ERX558597	ERR601768	ERS543664	Paired End BACs barley
HVVMRXALLeA0221A07	MnEA0221A07_TCAGCTTA_L003_R1_001.fastq.gz	ERP006953	ERX558598	ERR601769	ERS543664	Paired End BACs barley
HVVMRXALLeA0221A07	MnEA0221A07_TCAGCTTA_L003_R2_001.fastq.gz	ERP006953	ERX558598	ERR601769	ERS543664	Paired End BACs barley
HVVMRXALLeA0221D07	MnEA0221D07_GCATCATG_L003_R1_001.fastq.gz	ERP006953	ERX558599	ERR601770	ERS543664	Paired End BACs barley
HVVMRXALLeA0221D07	MnEA0221D07_GCATCATG_L003_R2_001.fastq.gz	ERP006953	ERX558599	ERR601770	ERS543664	Paired End BACs barley
HVVMRXALLeA0221E10	MnEA0221E10_ATCCGTCT_L003_R1_001.fastq.gz	ERP006953	ERX558600	ERR601771	ERS543664	Paired End BACs barley
HVVMRXALLeA0221E10	MnEA0221E10_ATCCGTCT_L003_R2_001.fastq.gz	ERP006953	ERX558600	ERR601771	ERS543664	Paired End BACs barley
HVVMRXALLeA0221H07	MnEA0221H07_ATATACCG_L003_R1_001.fastq.gz	ERP006953	ERX558601	ERR601772	ERS543664	Paired End BACs barley
HVVMRXALLeA0221H07	MnEA0221H07_ATATACCG_L003_R2_001.fastq.gz	ERP006953	ERX558601	ERR601772	ERS543664	Paired End BACs barley
HVVMRXALLeA0221I08	MnEA0221I08_ATAAGTTG_L003_R1_001.fastq.gz	ERP006953	ERX558602	ERR601773	ERS543664	Paired End BACs barley
HVVMRXALLeA0221I08	MnEA0221I08_ATAAGTTG_L003_R2_001.fastq.gz	ERP006953	ERX558602	ERR601773	ERS543664	Paired End BACs barley
HVVMRXALLeA0221I17	MnEA0221I17_TAATCATA_L003_R1_001.fastq.gz	ERP006953	ERX558603	ERR601774	ERS543664	Paired End BACs barley
HVVMRXALLeA0221I17	MnEA0221I17_TAATCATA_L003_R2_001.fastq.gz	ERP006953	ERX558603	ERR601774	ERS543664	Paired End BACs barley
HVVMRXALLeA0221K12	MnEA0221K12_CTATCTTA_L003_R1_001.fastq.gz	ERP006953	ERX558604	ERR601775	ERS543664	Paired End BACs barley
HVVMRXALLeA0221K12	MnEA0221K12_CTATCTTA_L003_R2_001.fastq.gz	ERP006953	ERX558604	ERR601775	ERS543664	Paired End BACs barley
HVVMRXALLeA0221N16	MnEA0221N16_ATCTTAGG_L003_R1_001.fastq.gz	ERP006953	ERX558605	ERR601776	ERS543664	Paired End BACs barley
HVVMRXALLeA0221N16	MnEA0221N16_ATCTTAGG_L003_R2_001.fastq.gz	ERP006953	ERX558605	ERR601776	ERS543664	Paired End BACs barley
HVVMRXALLeA0221O06	MnEA0221O06_CAGTCATG_L003_R1_001.fastq.gz	ERP006953	ERX558606	ERR601777	ERS543664	Paired End BACs barley
HVVMRXALLeA0221O06	MnEA0221O06_CAGTCATG_L003_R2_001.fastq.gz	ERP006953	ERX558606	ERR601777	ERS543664	Paired End BACs barley
HVVMRXALLeA0222A06	MnEA0222A06_TCTCCTAA_L003_R1_001.fastq.gz	ERP006953	ERX558607	ERR601778	ERS543664	Paired End BACs barley
HVVMRXALLeA0222A06	MnEA0222A06_TCTCCTAA_L003_R2_001.fastq.gz	ERP006953	ERX558607	ERR601778	ERS543664	Paired End BACs barley
HVVMRXALLeA0222B06	MnEA0222B06_GTAAGCCA_L003_R1_001.fastq.gz	ERP006953	ERX558608	ERR601779	ERS543664	Paired End BACs barley
HVVMRXALLeA0222B06	MnEA0222B06_GTAAGCCA_L003_R2_001.fastq.gz	ERP006953	ERX558608	ERR601779	ERS543664	Paired End BACs barley
HVVMRXALLeA0222E04	MnEA0222E04_AGAATTAA_L003_R1_001.fastq.gz	ERP006953	ERX558609	ERR601780	ERS543664	Paired End BACs barley
HVVMRXALLeA0222E04	MnEA0222E04_AGAATTAA_L003_R2_001.fastq.gz	ERP006953	ERX558609	ERR601780	ERS543664	Paired End BACs barley
HVVMRXALLeA0222F17	MnEA0222F17_ATCGCTAG_L003_R1_001.fastq.gz	ERP006953	ERX558610	ERR601781	ERS543664	Paired End BACs barley
HVVMRXALLeA0222F17	MnEA0222F17_ATCGCTAG_L003_R2_001.fastq.gz	ERP006953	ERX558610	ERR601781	ERS543664	Paired End BACs barley
HVVMRXALLeA0222L09	MnEA0222L09_CAGCATCA_L003_R1_001.fastq.gz	ERP006953	ERX558611	ERR601782	ERS543664	Paired End BACs barley
HVVMRXALLeA0222L09	MnEA0222L09_CAGCATCA_L003_R2_001.fastq.gz	ERP006953	ERX558611	ERR601782	ERS543664	Paired End BACs barley
HVVMRXALLeA0222M03	MnEA0222M03_GGCGGTCA_L003_R1_001.fastq.gz	ERP006953	ERX558612	ERR601783	ERS543664	Paired End BACs barley
HVVMRXALLeA0222M03	MnEA0222M03_GGCGGTCA_L003_R2_001.fastq.gz	ERP006953	ERX558612	ERR601783	ERS543664	Paired End BACs barley
HVVMRXALLeA0222M05	MnEA0222M05_CAACTCTA_L003_R1_001.fastq.gz	ERP006953	ERX558613	ERR601784	ERS543664	Paired End BACs barley
HVVMRXALLeA0222M05	MnEA0222M05_CAACTCTA_L003_R2_001.fastq.gz	ERP006953	ERX558613	ERR601784	ERS543664	Paired End BACs barley
HVVMRXALLeA0222N07	MnEA0222N07_ATCTGGAG_L003_R1_001.fastq.gz	ERP006953	ERX558614	ERR601785	ERS543664	Paired End BACs barley
HVVMRXALLeA0222N07	MnEA0222N07_ATCTGGAG_L003_R2_001.fastq.gz	ERP006953	ERX558614	ERR601785	ERS543664	Paired End BACs barley
HVVMRXALLeA0223B17	MnEA0223B17_AAGCAGTA_L003_R1_001.fastq.gz	ERP006953	ERX558615	ERR601786	ERS543664	Paired End BACs barley
HVVMRXALLeA0223B17	MnEA0223B17_AAGCAGTA_L003_R2_001.fastq.gz	ERP006953	ERX558615	ERR601786	ERS543664	Paired End BACs barley
HVVMRXALLeA0223F18	MnEA0223F18_CATGACTG_L003_R1_001.fastq.gz	ERP006953	ERX558616	ERR601787	ERS543664	Paired End BACs barley
HVVMRXALLeA0223F18	MnEA0223F18_CATGACTG_L003_R2_001.fastq.gz	ERP006953	ERX558616	ERR601787	ERS543664	Paired End BACs barley
HVVMRXALLeA0223G20	MnEA0223G20_ATCGCCGT_L003_R1_001.fastq.gz	ERP006953	ERX558617	ERR601788	ERS543664	Paired End BACs barley
HVVMRXALLeA0223G20	MnEA0223G20_ATCGCCGT_L003_R2_001.fastq.gz	ERP006953	ERX558617	ERR601788	ERS543664	Paired End BACs barley
HVVMRXALLeA0223I24	MnEA0223I24_ATGATCCT_L003_R1_001.fastq.gz	ERP006953	ERX558618	ERR601789	ERS543664	Paired End BACs barley
HVVMRXALLeA0223I24	MnEA0223I24_ATGATCCT_L003_R2_001.fastq.gz	ERP006953	ERX558618	ERR601789	ERS543664	Paired End BACs barley
HVVMRXALLeA0223J06	MnEA0223J06_CCGTTGAA_L003_R1_001.fastq.gz	ERP006953	ERX558619	ERR601790	ERS543664	Paired End BACs barley
HVVMRXALLeA0223J06	MnEA0223J06_CCGTTGAA_L003_R2_001.fastq.gz	ERP006953	ERX558619	ERR601790	ERS543664	Paired End BACs barley
HVVMRXALLeA0223L03	MnEA0223L03_ATGCTTGG_L003_R1_001.fastq.gz	ERP006953	ERX558620	ERR601791	ERS543664	Paired End BACs barley
HVVMRXALLeA0223L03	MnEA0223L03_ATGCTTGG_L003_R2_001.fastq.gz	ERP006953	ERX558620	ERR601791	ERS543664	Paired End BACs barley
HVVMRXALLeA0223L11	MnEA0223L11_GCTCCGTA_L003_R1_001.fastq.gz	ERP006953	ERX558621	ERR601792	ERS543664	Paired End BACs barley
HVVMRXALLeA0223L11	MnEA0223L11_GCTCCGTA_L003_R2_001.fastq.gz	ERP006953	ERX558621	ERR601792	ERS543664	Paired End BACs barley
HVVMRXALLeA0223L14	MnEA0223L14_CCTAACGA_L003_R1_001.fastq.gz	ERP006953	ERX558622	ERR601793	ERS543664	Paired End BACs barley
HVVMRXALLeA0223L14	MnEA0223L14_CCTAACGA_L003_R2_001.fastq.gz	ERP006953	ERX558622	ERR601793	ERS543664	Paired End BACs barley
HVVMRXALLeA0223M17	MnEA0223M17_ATTACCAG_L003_R1_001.fastq.gz	ERP006953	ERX558623	ERR601794	ERS543664	Paired End BACs barley
HVVMRXALLeA0223M17	MnEA0223M17_ATTACCAG_L003_R2_001.fastq.gz	ERP006953	ERX558623	ERR601794	ERS543664	Paired End BACs barley
HVVMRXALLeA0223M24	MnEA0223M24_TGATAACA_L003_R1_001.fastq.gz	ERP006953	ERX558624	ERR601795	ERS543664	Paired End BACs barley
HVVMRXALLeA0223M24	MnEA0223M24_TGATAACA_L003_R2_001.fastq.gz	ERP006953	ERX558624	ERR601795	ERS543664	Paired End BACs barley
HVVMRXALLeA0223O13	MnEA0223O13_ATCTAACT_L003_R1_001.fastq.gz	ERP006953	ERX558625	ERR601796	ERS543664	Paired End BACs barley
HVVMRXALLeA0223O13	MnEA0223O13_ATCTAACT_L003_R2_001.fastq.gz	ERP006953	ERX558625	ERR601796	ERS543664	Paired End BACs barley
HVVMRXALLeA0224A22	MnEA0224A22_CATGAGCT_L003_R1_001.fastq.gz	ERP006953	ERX558626	ERR601797	ERS543664	Paired End BACs barley
HVVMRXALLeA0224A22	MnEA0224A22_CATGAGCT_L003_R2_001.fastq.gz	ERP006953	ERX558626	ERR601797	ERS543664	Paired End BACs barley
HVVMRXALLeA0224B13	MnEA0224B13_CAGAGCAA_L003_R1_001.fastq.gz	ERP006953	ERX558627	ERR601798	ERS543664	Paired End BACs barley
HVVMRXALLeA0224B13	MnEA0224B13_CAGAGCAA_L003_R2_001.fastq.gz	ERP006953	ERX558627	ERR601798	ERS543664	Paired End BACs barley
HVVMRXALLeA0224D05	MnEA0224D05_AGACTCCA_L003_R1_001.fastq.gz	ERP006953	ERX558628	ERR601799	ERS543664	Paired End BACs barley
HVVMRXALLeA0224D05	MnEA0224D05_AGACTCCA_L003_R2_001.fastq.gz	ERP006953	ERX558628	ERR601799	ERS543664	Paired End BACs barley
HVVMRXALLeA0224D07	MnEA0224D07_CAGCGCTG_L003_R1_001.fastq.gz	ERP006953	ERX558629	ERR601800	ERS543664	Paired End BACs barley
HVVMRXALLeA0224D07	MnEA0224D07_CAGCGCTG_L003_R2_001.fastq.gz	ERP006953	ERX558629	ERR601800	ERS543664	Paired End BACs barley
HVVMRXALLeA0224D24	MnEA0224D24_TAGTTCCA_L003_R1_001.fastq.gz	ERP006953	ERX558630	ERR601801	ERS543664	Paired End BACs barley
HVVMRXALLeA0224D24	MnEA0224D24_TAGTTCCA_L003_R2_001.fastq.gz	ERP006953	ERX558630	ERR601801	ERS543664	Paired End BACs barley
HVVMRXALLeA0224E21	MnEA0224E21_CGCTATTA_L003_R1_001.fastq.gz	ERP006953	ERX558631	ERR601802	ERS543664	Paired End BACs barley
HVVMRXALLeA0224E21	MnEA0224E21_CGCTATTA_L003_R2_001.fastq.gz	ERP006953	ERX558631	ERR601802	ERS543664	Paired End BACs barley
HVVMRXALLeA0224G08	MnEA0224G08_GATCGTCA_L003_R1_001.fastq.gz	ERP006953	ERX558632	ERR601803	ERS543664	Paired End BACs barley
HVVMRXALLeA0224G08	MnEA0224G08_GATCGTCA_L003_R2_001.fastq.gz	ERP006953	ERX558632	ERR601803	ERS543664	Paired End BACs barley
HVVMRXALLeA0224G13	MnEA0224G13_TGGCAATA_L003_R1_001.fastq.gz	ERP006953	ERX558633	ERR601804	ERS543664	Paired End BACs barley
HVVMRXALLeA0224G13	MnEA0224G13_TGGCAATA_L003_R2_001.fastq.gz	ERP006953	ERX558633	ERR601804	ERS543664	Paired End BACs barley
HVVMRXALLeA0224G18	MnEA0224G18_GGTACGCA_L003_R1_001.fastq.gz	ERP006953	ERX558634	ERR601805	ERS543664	Paired End BACs barley
HVVMRXALLeA0224G18	MnEA0224G18_GGTACGCA_L003_R2_001.fastq.gz	ERP006953	ERX558634	ERR601805	ERS543664	Paired End BACs barley
HVVMRXALLeA0224I02	MnEA0224I02_GACTTCTA_L003_R1_001.fastq.gz	ERP006953	ERX558635	ERR601806	ERS543664	Paired End BACs barley
HVVMRXALLeA0224I02	MnEA0224I02_GACTTCTA_L003_R2_001.fastq.gz	ERP006953	ERX558635	ERR601806	ERS543664	Paired End BACs barley
HVVMRXALLeA0224J15	MnEA0224J15_CAGCTAGT_L003_R1_001.fastq.gz	ERP006953	ERX558636	ERR601807	ERS543664	Paired End BACs barley
HVVMRXALLeA0224J15	MnEA0224J15_CAGCTAGT_L003_R2_001.fastq.gz	ERP006953	ERX558636	ERR601807	ERS543664	Paired End BACs barley
HVVMRXALLeA0224L05	MnEA0224L05_GCCGCCTA_L003_R1_001.fastq.gz	ERP006953	ERX558637	ERR601808	ERS543664	Paired End BACs barley
HVVMRXALLeA0224L05	MnEA0224L05_GCCGCCTA_L003_R2_001.fastq.gz	ERP006953	ERX558637	ERR601808	ERS543664	Paired End BACs barley
HVVMRXALLeA0224L08	MnEA0224L08_AAGAACGA_L003_R1_001.fastq.gz	ERP006953	ERX558638	ERR601809	ERS543664	Paired End BACs barley
HVVMRXALLeA0224L08	MnEA0224L08_AAGAACGA_L003_R2_001.fastq.gz	ERP006953	ERX558638	ERR601809	ERS543664	Paired End BACs barley
HVVMRXALLeA0224M15	MnEA0224M15_ATTGCTCT_L003_R1_001.fastq.gz	ERP006953	ERX558639	ERR601810	ERS543664	Paired End BACs barley
HVVMRXALLeA0224M15	MnEA0224M15_ATTGCTCT_L003_R2_001.fastq.gz	ERP006953	ERX558639	ERR601810	ERS543664	Paired End BACs barley
HVVMRXALLeA0224N10	MnEA0224N10_CATACTTG_L003_R1_001.fastq.gz	ERP006953	ERX558640	ERR601811	ERS543664	Paired End BACs barley
HVVMRXALLeA0224N10	MnEA0224N10_CATACTTG_L003_R2_001.fastq.gz	ERP006953	ERX558640	ERR601811	ERS543664	Paired End BACs barley
HVVMRXALLeA0224N23	MnEA0224N23_ACTTGCGA_L003_R1_001.fastq.gz	ERP006953	ERX558641	ERR601812	ERS543664	Paired End BACs barley
HVVMRXALLeA0224N23	MnEA0224N23_ACTTGCGA_L003_R2_001.fastq.gz	ERP006953	ERX558641	ERR601812	ERS543664	Paired End BACs barley
HVVMRXALLeA0224O07	MnEA0224O07_AACGACCA_L003_R1_001.fastq.gz	ERP006953	ERX558642	ERR601813	ERS543664	Paired End BACs barley
HVVMRXALLeA0224O07	MnEA0224O07_AACGACCA_L003_R2_001.fastq.gz	ERP006953	ERX558642	ERR601813	ERS543664	Paired End BACs barley
HVVMRXALLeA0225A09	MnEA0225A09_CAGCCGAT_L003_R1_001.fastq.gz	ERP006953	ERX558643	ERR601814	ERS543664	Paired End BACs barley
HVVMRXALLeA0225A09	MnEA0225A09_CAGCCGAT_L003_R2_001.fastq.gz	ERP006953	ERX558643	ERR601814	ERS543664	Paired End BACs barley
HVVMRXALLeA0225B01	MnEA0225B01_CATCAAGG_L003_R1_001.fastq.gz	ERP006953	ERX558644	ERR601815	ERS543664	Paired End BACs barley
HVVMRXALLeA0225B01	MnEA0225B01_CATCAAGG_L003_R2_001.fastq.gz	ERP006953	ERX558644	ERR601815	ERS543664	Paired End BACs barley
HVVMRXALLeA0225D07	MnEA0225D07_GTACTATA_L003_R1_001.fastq.gz	ERP006953	ERX558645	ERR601816	ERS543664	Paired End BACs barley
HVVMRXALLeA0225D07	MnEA0225D07_GTACTATA_L003_R2_001.fastq.gz	ERP006953	ERX558645	ERR601816	ERS543664	Paired End BACs barley
HVVMRXALLeA0225D24	MnEA0225D24_CATCGGAG_L003_R1_001.fastq.gz	ERP006953	ERX558646	ERR601817	ERS543664	Paired End BACs barley
HVVMRXALLeA0225D24	MnEA0225D24_CATCGGAG_L003_R2_001.fastq.gz	ERP006953	ERX558646	ERR601817	ERS543664	Paired End BACs barley
HVVMRXALLeA0225H01	MnEA0225H01_ATATGATA_L003_R1_001.fastq.gz	ERP006953	ERX558647	ERR601818	ERS543664	Paired End BACs barley
HVVMRXALLeA0225H01	MnEA0225H01_ATATGATA_L003_R2_001.fastq.gz	ERP006953	ERX558647	ERR601818	ERS543664	Paired End BACs barley
HVVMRXALLeA0225H02	MnEA0225H02_CAATCCTT_L003_R1_001.fastq.gz	ERP006953	ERX558648	ERR601819	ERS543664	Paired End BACs barley
HVVMRXALLeA0225H02	MnEA0225H02_CAATCCTT_L003_R2_001.fastq.gz	ERP006953	ERX558648	ERR601819	ERS543664	Paired End BACs barley
HVVMRXALLeA0225I20	MnEA0225I20_CAGAAGTT_L003_R1_001.fastq.gz	ERP006953	ERX558649	ERR601820	ERS543664	Paired End BACs barley
HVVMRXALLeA0225I20	MnEA0225I20_CAGAAGTT_L003_R2_001.fastq.gz	ERP006953	ERX558649	ERR601820	ERS543664	Paired End BACs barley
HVVMRXALLeA0225J01	MnEA0225J01_ACGGCAGA_L003_R1_001.fastq.gz	ERP006953	ERX558650	ERR601821	ERS543664	Paired End BACs barley
HVVMRXALLeA0225J01	MnEA0225J01_ACGGCAGA_L003_R2_001.fastq.gz	ERP006953	ERX558650	ERR601821	ERS543664	Paired End BACs barley
HVVMRXALLeA0225M10	MnEA0225M10_GACCGATA_L003_R1_001.fastq.gz	ERP006953	ERX558651	ERR601822	ERS543664	Paired End BACs barley
HVVMRXALLeA0225M10	MnEA0225M10_GACCGATA_L003_R2_001.fastq.gz	ERP006953	ERX558651	ERR601822	ERS543664	Paired End BACs barley
HVVMRXALLeA0225N01	MnEA0225N01_ATTCAGCG_L003_R1_001.fastq.gz	ERP006953	ERX558652	ERR601823	ERS543664	Paired End BACs barley
HVVMRXALLeA0225N01	MnEA0225N01_ATTCAGCG_L003_R2_001.fastq.gz	ERP006953	ERX558652	ERR601823	ERS543664	Paired End BACs barley
HVVMRXALLeA0225O04	MnEA0225O04_CAGACCGG_L003_R1_001.fastq.gz	ERP006953	ERX558653	ERR601824	ERS543664	Paired End BACs barley
HVVMRXALLeA0225O04	MnEA0225O04_CAGACCGG_L003_R2_001.fastq.gz	ERP006953	ERX558653	ERR601824	ERS543664	Paired End BACs barley
HVVMRXALLeA0226A03	MnEA0226A03_CAACGGCT_L003_R1_001.fastq.gz	ERP006953	ERX558654	ERR601825	ERS543664	Paired End BACs barley
HVVMRXALLeA0226A03	MnEA0226A03_CAACGGCT_L003_R2_001.fastq.gz	ERP006953	ERX558654	ERR601825	ERS543664	Paired End BACs barley
HVVMRXALLeA0226A12	MnEA0226A12_CAGGTCCG_L003_R1_001.fastq.gz	ERP006953	ERX558655	ERR601826	ERS543664	Paired End BACs barley
HVVMRXALLeA0226A12	MnEA0226A12_CAGGTCCG_L003_R2_001.fastq.gz	ERP006953	ERX558655	ERR601826	ERS543664	Paired End BACs barley
HVVMRXALLeA0226C01	MnEA0226C01_CAAGTCGT_L003_R1_001.fastq.gz	ERP006953	ERX558656	ERR601827	ERS543664	Paired End BACs barley
HVVMRXALLeA0226C01	MnEA0226C01_CAAGTCGT_L003_R2_001.fastq.gz	ERP006953	ERX558656	ERR601827	ERS543664	Paired End BACs barley
HVVMRXALLeA0226H18	MnEA0226H18_CCAATGGT_L003_R1_001.fastq.gz	ERP006953	ERX558657	ERR601828	ERS543664	Paired End BACs barley
HVVMRXALLeA0226H18	MnEA0226H18_CCAATGGT_L003_R2_001.fastq.gz	ERP006953	ERX558657	ERR601828	ERS543664	Paired End BACs barley
HVVMRXALLeA0226I04	MnEA0226I04_CCGCTGCT_L003_R1_001.fastq.gz	ERP006953	ERX558658	ERR601829	ERS543664	Paired End BACs barley
HVVMRXALLeA0226I04	MnEA0226I04_CCGCTGCT_L003_R2_001.fastq.gz	ERP006953	ERX558658	ERR601829	ERS543664	Paired End BACs barley
HVVMRXALLeA0226J22	MnEA0226J22_TTATTGAC_L003_R1_001.fastq.gz	ERP006953	ERX558659	ERR601830	ERS543664	Paired End BACs barley
HVVMRXALLeA0226J22	MnEA0226J22_TTATTGAC_L003_R2_001.fastq.gz	ERP006953	ERX558659	ERR601830	ERS543664	Paired End BACs barley
HVVMRXALLeA0226K09	MnEA0226K09_CCAGACGG_L003_R1_001.fastq.gz	ERP006953	ERX558660	ERR601831	ERS543664	Paired End BACs barley
HVVMRXALLeA0226K09	MnEA0226K09_CCAGACGG_L003_R2_001.fastq.gz	ERP006953	ERX558660	ERR601831	ERS543664	Paired End BACs barley
HVVMRXALLeA0226L10	MnEA0226L10_CATTATCG_L003_R1_001.fastq.gz	ERP006953	ERX558661	ERR601832	ERS543664	Paired End BACs barley
HVVMRXALLeA0226L10	MnEA0226L10_CATTATCG_L003_R2_001.fastq.gz	ERP006953	ERX558661	ERR601832	ERS543664	Paired End BACs barley
HVVMRXALLeA0226N06	MnEA0226N06_CATTGCGG_L003_R1_001.fastq.gz	ERP006953	ERX558662	ERR601833	ERS543664	Paired End BACs barley
HVVMRXALLeA0226N06	MnEA0226N06_CATTGCGG_L003_R2_001.fastq.gz	ERP006953	ERX558662	ERR601833	ERS543664	Paired End BACs barley
HVVMRXALLeA0226P17	MnEA0226P17_TTCATCTC_L003_R1_001.fastq.gz	ERP006953	ERX558663	ERR601834	ERS543664	Paired End BACs barley
HVVMRXALLeA0226P17	MnEA0226P17_TTCATCTC_L003_R2_001.fastq.gz	ERP006953	ERX558663	ERR601834	ERS543664	Paired End BACs barley
HVVMRXALLeA0227A23	MnEA0227A23_TCGTTATA_L003_R1_001.fastq.gz	ERP006953	ERX558664	ERR601835	ERS543664	Paired End BACs barley
HVVMRXALLeA0227A23	MnEA0227A23_TCGTTATA_L003_R2_001.fastq.gz	ERP006953	ERX558664	ERR601835	ERS543664	Paired End BACs barley
HVVMRXALLeA0227G03	MnEA0227G03_CCTCGCCA_L003_R1_001.fastq.gz	ERP006953	ERX558665	ERR601836	ERS543664	Paired End BACs barley
HVVMRXALLeA0227G03	MnEA0227G03_CCTCGCCA_L003_R2_001.fastq.gz	ERP006953	ERX558665	ERR601836	ERS543664	Paired End BACs barley
HVVMRXALLeA0227J13	MnEA0227J13_TTCTCTAC_L003_R1_001.fastq.gz	ERP006953	ERX558666	ERR601837	ERS543664	Paired End BACs barley
HVVMRXALLeA0227J13	MnEA0227J13_TTCTCTAC_L003_R2_001.fastq.gz	ERP006953	ERX558666	ERR601837	ERS543664	Paired End BACs barley
HVVMRXALLeA0227P17	MnEA0227P17_CCTACCAT_L003_R1_001.fastq.gz	ERP006953	ERX558667	ERR601838	ERS543664	Paired End BACs barley
HVVMRXALLeA0227P17	MnEA0227P17_CCTACCAT_L003_R2_001.fastq.gz	ERP006953	ERX558667	ERR601838	ERS543664	Paired End BACs barley
HVVMRXALLeA0228A22	MnEA0228A22_CCTTCGCA_L003_R1_001.fastq.gz	ERP006953	ERX558668	ERR601839	ERS543664	Paired End BACs barley
HVVMRXALLeA0228A22	MnEA0228A22_CCTTCGCA_L003_R2_001.fastq.gz	ERP006953	ERX558668	ERR601839	ERS543664	Paired End BACs barley
HVVMRXALLeA0228C16	MnEA0228C16_AATATAGA_L003_R1_001.fastq.gz	ERP006953	ERX558669	ERR601840	ERS543664	Paired End BACs barley
HVVMRXALLeA0228C16	MnEA0228C16_AATATAGA_L003_R2_001.fastq.gz	ERP006953	ERX558669	ERR601840	ERS543664	Paired End BACs barley
HVVMRXALLeA0228G11	MnEA0228G11_CTGGCCTA_L003_R1_001.fastq.gz	ERP006953	ERX558670	ERR601841	ERS543664	Paired End BACs barley
HVVMRXALLeA0228G11	MnEA0228G11_CTGGCCTA_L003_R2_001.fastq.gz	ERP006953	ERX558670	ERR601841	ERS543664	Paired End BACs barley
HVVMRXALLeA0228H23	MnEA0228H23_CCAAGGAG_L003_R1_001.fastq.gz	ERP006953	ERX558671	ERR601842	ERS543664	Paired End BACs barley
HVVMRXALLeA0228H23	MnEA0228H23_CCAAGGAG_L003_R2_001.fastq.gz	ERP006953	ERX558671	ERR601842	ERS543664	Paired End BACs barley
HVVMRXALLeA0228I08	MnEA0228I08_CCGAGACG_L003_R1_001.fastq.gz	ERP006953	ERX558672	ERR601843	ERS543664	Paired End BACs barley
HVVMRXALLeA0228I08	MnEA0228I08_CCGAGACG_L003_R2_001.fastq.gz	ERP006953	ERX558672	ERR601843	ERS543664	Paired End BACs barley
HVVMRXALLeA0228M08	MnEA0228M08_GGCTCTGA_L003_R1_001.fastq.gz	ERP006953	ERX558673	ERR601844	ERS543664	Paired End BACs barley
HVVMRXALLeA0228M08	MnEA0228M08_GGCTCTGA_L003_R2_001.fastq.gz	ERP006953	ERX558673	ERR601844	ERS543664	Paired End BACs barley
HVVMRXALLeA0229B18	MnEA0229B18_TTCCTGGC_L003_R1_001.fastq.gz	ERP006953	ERX558674	ERR601845	ERS543664	Paired End BACs barley
HVVMRXALLeA0229B18	MnEA0229B18_TTCCTGGC_L003_R2_001.fastq.gz	ERP006953	ERX558674	ERR601845	ERS543664	Paired End BACs barley
HVVMRXALLeA0229B22	MnEA0229B22_AAGATTCA_L003_R1_001.fastq.gz	ERP006953	ERX558675	ERR601846	ERS543664	Paired End BACs barley
HVVMRXALLeA0229B22	MnEA0229B22_AAGATTCA_L003_R2_001.fastq.gz	ERP006953	ERX558675	ERR601846	ERS543664	Paired End BACs barley
HVVMRXALLeA0229C11	MnEA0229C11_ACGCGGAA_L003_R1_001.fastq.gz	ERP006953	ERX558676	ERR601847	ERS543664	Paired End BACs barley
HVVMRXALLeA0229C11	MnEA0229C11_ACGCGGAA_L003_R2_001.fastq.gz	ERP006953	ERX558676	ERR601847	ERS543664	Paired End BACs barley
HVVMRXALLeA0229D19	MnEA0229D19_ACGAGCCA_L003_R1_001.fastq.gz	ERP006953	ERX558677	ERR601848	ERS543664	Paired End BACs barley
HVVMRXALLeA0229D19	MnEA0229D19_ACGAGCCA_L003_R2_001.fastq.gz	ERP006953	ERX558677	ERR601848	ERS543664	Paired End BACs barley
HVVMRXALLeA0229G01	MnEA0229G01_TGGATACA_L003_R1_001.fastq.gz	ERP006953	ERX558678	ERR601849	ERS543664	Paired End BACs barley
HVVMRXALLeA0229G01	MnEA0229G01_TGGATACA_L003_R2_001.fastq.gz	ERP006953	ERX558678	ERR601849	ERS543664	Paired End BACs barley
HVVMRXALLeA0229J10	MnEA0229J10_ATTCCAGA_L003_R1_001.fastq.gz	ERP006953	ERX558679	ERR601850	ERS543664	Paired End BACs barley
HVVMRXALLeA0229J10	MnEA0229J10_ATTCCAGA_L003_R2_001.fastq.gz	ERP006953	ERX558679	ERR601850	ERS543664	Paired End BACs barley
HVVMRXALLeA0229K03	MnEA0229K03_CCGAAGCA_L003_R1_001.fastq.gz	ERP006953	ERX558680	ERR601851	ERS543664	Paired End BACs barley
HVVMRXALLeA0229K03	MnEA0229K03_CCGAAGCA_L003_R2_001.fastq.gz	ERP006953	ERX558680	ERR601851	ERS543664	Paired End BACs barley
HVVMRXALLeA0229M17	MnEA0229M17_CCATAGTT_L003_R1_001.fastq.gz	ERP006953	ERX558681	ERR601852	ERS543664	Paired End BACs barley
HVVMRXALLeA0229M17	MnEA0229M17_CCATAGTT_L003_R2_001.fastq.gz	ERP006953	ERX558681	ERR601852	ERS543664	Paired End BACs barley
HVVMRXALLeA0230B06	MnEA0230B06_CCGGCTCT_L003_R1_001.fastq.gz	ERP006953	ERX558682	ERR601853	ERS543664	Paired End BACs barley
HVVMRXALLeA0230B06	MnEA0230B06_CCGGCTCT_L003_R2_001.fastq.gz	ERP006953	ERX558682	ERR601853	ERS543664	Paired End BACs barley
HVVMRXALLeA0230B13	MnEA0230B13_GATTCGCC_L003_R1_001.fastq.gz	ERP006953	ERX558683	ERR601854	ERS543664	Paired End BACs barley
HVVMRXALLeA0230B13	MnEA0230B13_GATTCGCC_L003_R2_001.fastq.gz	ERP006953	ERX558683	ERR601854	ERS543664	Paired End BACs barley
HVVMRXALLeA0230D05	MnEA0230D05_CCGCCATA_L003_R1_001.fastq.gz	ERP006953	ERX558684	ERR601855	ERS543664	Paired End BACs barley
HVVMRXALLeA0230D05	MnEA0230D05_CCGCCATA_L003_R2_001.fastq.gz	ERP006953	ERX558684	ERR601855	ERS543664	Paired End BACs barley
HVVMRXALLeA0230F11	MnEA0230F11_GCAACGTC_L003_R1_001.fastq.gz	ERP006953	ERX558685	ERR601856	ERS543664	Paired End BACs barley
HVVMRXALLeA0230F11	MnEA0230F11_GCAACGTC_L003_R2_001.fastq.gz	ERP006953	ERX558685	ERR601856	ERS543664	Paired End BACs barley
HVVMRXALLeA0230G15	MnEA0230G15_ACCAGAGA_L003_R1_001.fastq.gz	ERP006953	ERX558686	ERR601857	ERS543664	Paired End BACs barley
HVVMRXALLeA0230G15	MnEA0230G15_ACCAGAGA_L003_R2_001.fastq.gz	ERP006953	ERX558686	ERR601857	ERS543664	Paired End BACs barley
HVVMRXALLeA0230H21	MnEA0230H21_GGTTGACA_L003_R1_001.fastq.gz	ERP006953	ERX558687	ERR601858	ERS543664	Paired End BACs barley
HVVMRXALLeA0230H21	MnEA0230H21_GGTTGACA_L003_R2_001.fastq.gz	ERP006953	ERX558687	ERR601858	ERS543664	Paired End BACs barley
HVVMRXALLeA0230K07	MnEA0230K07_CCGCGAAT_L003_R1_001.fastq.gz	ERP006953	ERX558688	ERR601859	ERS543664	Paired End BACs barley
HVVMRXALLeA0230K07	MnEA0230K07_CCGCGAAT_L003_R2_001.fastq.gz	ERP006953	ERX558688	ERR601859	ERS543664	Paired End BACs barley
HVVMRXALLeA0230K14	MnEA0230K14_CGCAAGGA_L003_R1_001.fastq.gz	ERP006953	ERX558689	ERR601860	ERS543664	Paired End BACs barley
HVVMRXALLeA0230K14	MnEA0230K14_CGCAAGGA_L003_R2_001.fastq.gz	ERP006953	ERX558689	ERR601860	ERS543664	Paired End BACs barley
HVVMRXALLeA0230L07	MnEA0230L07_TTAATAGA_L003_R1_001.fastq.gz	ERP006953	ERX558690	ERR601861	ERS543664	Paired End BACs barley
HVVMRXALLeA0230L07	MnEA0230L07_TTAATAGA_L003_R2_001.fastq.gz	ERP006953	ERX558690	ERR601861	ERS543664	Paired End BACs barley
HVVMRXALLeA0230N06	MnEA0230N06_CCGGAATG_L003_R1_001.fastq.gz	ERP006953	ERX558691	ERR601862	ERS543664	Paired End BACs barley
HVVMRXALLeA0230N06	MnEA0230N06_CCGGAATG_L003_R2_001.fastq.gz	ERP006953	ERX558691	ERR601862	ERS543664	Paired End BACs barley
HVVMRXALLeA0230O07	MnEA0230O07_TGAAGCTA_L003_R1_001.fastq.gz	ERP006953	ERX558692	ERR601863	ERS543664	Paired End BACs barley
HVVMRXALLeA0230O07	MnEA0230O07_TGAAGCTA_L003_R2_001.fastq.gz	ERP006953	ERX558692	ERR601863	ERS543664	Paired End BACs barley
HVVMRXALLeA0231A10	MnEA0231A10_ATCGGTTA_L003_R1_001.fastq.gz	ERP006953	ERX558693	ERR601864	ERS543664	Paired End BACs barley
HVVMRXALLeA0231A10	MnEA0231A10_ATCGGTTA_L003_R2_001.fastq.gz	ERP006953	ERX558693	ERR601864	ERS543664	Paired End BACs barley
HVVMRXALLeA0231B06	MnEA0231B06_GAAGCGTA_L003_R1_001.fastq.gz	ERP006953	ERX558694	ERR601865	ERS543664	Paired End BACs barley
HVVMRXALLeA0231B06	MnEA0231B06_GAAGCGTA_L003_R2_001.fastq.gz	ERP006953	ERX558694	ERR601865	ERS543664	Paired End BACs barley
HVVMRXALLeA0231B24	MnEA0231B24_CCGAGCGT_L003_R1_001.fastq.gz	ERP006953	ERX558695	ERR601866	ERS543664	Paired End BACs barley
HVVMRXALLeA0231B24	MnEA0231B24_CCGAGCGT_L003_R2_001.fastq.gz	ERP006953	ERX558695	ERR601866	ERS543664	Paired End BACs barley
HVVMRXALLeA0231C22	MnEA0231C22_GGTAACTA_L003_R1_001.fastq.gz	ERP006953	ERX558696	ERR601867	ERS543664	Paired End BACs barley
HVVMRXALLeA0231C22	MnEA0231C22_GGTAACTA_L003_R2_001.fastq.gz	ERP006953	ERX558696	ERR601867	ERS543664	Paired End BACs barley
HVVMRXALLeA0231G06	MnEA0231G06_CCGTTCTG_L003_R1_001.fastq.gz	ERP006953	ERX558697	ERR601868	ERS543664	Paired End BACs barley
HVVMRXALLeA0231G06	MnEA0231G06_CCGTTCTG_L003_R2_001.fastq.gz	ERP006953	ERX558697	ERR601868	ERS543664	Paired End BACs barley
HVVMRXALLeA0231H03	MnEA0231H03_CCAATCCG_L003_R1_001.fastq.gz	ERP006953	ERX558698	ERR601869	ERS543664	Paired End BACs barley
HVVMRXALLeA0231H03	MnEA0231H03_CCAATCCG_L003_R2_001.fastq.gz	ERP006953	ERX558698	ERR601869	ERS543664	Paired End BACs barley
HVVMRXALLeA0231I24	MnEA0231I24_CCGCAGAG_L003_R1_001.fastq.gz	ERP006953	ERX558699	ERR601870	ERS543664	Paired End BACs barley
HVVMRXALLeA0231I24	MnEA0231I24_CCGCAGAG_L003_R2_001.fastq.gz	ERP006953	ERX558699	ERR601870	ERS543664	Paired End BACs barley
HVVMRXALLeA0231N06	MnEA0231N06_TGAGAGAA_L003_R1_001.fastq.gz	ERP006953	ERX558700	ERR601871	ERS543664	Paired End BACs barley
HVVMRXALLeA0231N06	MnEA0231N06_TGAGAGAA_L003_R2_001.fastq.gz	ERP006953	ERX558700	ERR601871	ERS543664	Paired End BACs barley
HVVMRXALLeA0231O08	MnEA0231O08_CTCAGATA_L003_R1_001.fastq.gz	ERP006953	ERX558701	ERR601872	ERS543664	Paired End BACs barley
HVVMRXALLeA0231O08	MnEA0231O08_CTCAGATA_L003_R2_001.fastq.gz	ERP006953	ERX558701	ERR601872	ERS543664	Paired End BACs barley
HVVMRXALLeA0231P12	MnEA0231P12_AAGACGAA_L003_R1_001.fastq.gz	ERP006953	ERX558702	ERR601873	ERS543664	Paired End BACs barley
HVVMRXALLeA0231P12	MnEA0231P12_AAGACGAA_L003_R2_001.fastq.gz	ERP006953	ERX558702	ERR601873	ERS543664	Paired End BACs barley
HVVMRXALLeA0232C05	MnEA0232C05_AACTGACA_L003_R1_001.fastq.gz	ERP006953	ERX558703	ERR601874	ERS543664	Paired End BACs barley
HVVMRXALLeA0232C05	MnEA0232C05_AACTGACA_L003_R2_001.fastq.gz	ERP006953	ERX558703	ERR601874	ERS543664	Paired End BACs barley
HVVMRXALLeA0232F07	MnEA0232F07_GACGTACA_L003_R1_001.fastq.gz	ERP006953	ERX558704	ERR601875	ERS543664	Paired End BACs barley
HVVMRXALLeA0232F07	MnEA0232F07_GACGTACA_L003_R2_001.fastq.gz	ERP006953	ERX558704	ERR601875	ERS543664	Paired End BACs barley
HVVMRXALLeA0232F23	MnEA0232F23_GGCTAGCA_L003_R1_001.fastq.gz	ERP006953	ERX558705	ERR601876	ERS543664	Paired End BACs barley
HVVMRXALLeA0232F23	MnEA0232F23_GGCTAGCA_L003_R2_001.fastq.gz	ERP006953	ERX558705	ERR601876	ERS543664	Paired End BACs barley
HVVMRXALLeA0232I01	MnEA0232I01_CCATGAGA_L003_R1_001.fastq.gz	ERP006953	ERX558706	ERR601877	ERS543664	Paired End BACs barley
HVVMRXALLeA0232I01	MnEA0232I01_CCATGAGA_L003_R2_001.fastq.gz	ERP006953	ERX558706	ERR601877	ERS543664	Paired End BACs barley
HVVMRXALLeA0232I06	MnEA0232I06_TGGTCGGA_L003_R1_001.fastq.gz	ERP006953	ERX558707	ERR601878	ERS543664	Paired End BACs barley
HVVMRXALLeA0232I06	MnEA0232I06_TGGTCGGA_L003_R2_001.fastq.gz	ERP006953	ERX558707	ERR601878	ERS543664	Paired End BACs barley
HVVMRXALLeA0232K03	MnEA0232K03_CTTCGTTA_L003_R1_001.fastq.gz	ERP006953	ERX558708	ERR601879	ERS543664	Paired End BACs barley
HVVMRXALLeA0232K03	MnEA0232K03_CTTCGTTA_L003_R2_001.fastq.gz	ERP006953	ERX558708	ERR601879	ERS543664	Paired End BACs barley
HVVMRXALLeA0232K13	MnEA0232K13_ACTCATTA_L003_R1_001.fastq.gz	ERP006953	ERX558709	ERR601880	ERS543664	Paired End BACs barley
HVVMRXALLeA0232K13	MnEA0232K13_ACTCATTA_L003_R2_001.fastq.gz	ERP006953	ERX558709	ERR601880	ERS543664	Paired End BACs barley
HVVMRXALLeA0232L04	MnEA0232L04_GCTGGTTA_L003_R1_001.fastq.gz	ERP006953	ERX558710	ERR601881	ERS543664	Paired End BACs barley
HVVMRXALLeA0232L04	MnEA0232L04_GCTGGTTA_L003_R2_001.fastq.gz	ERP006953	ERX558710	ERR601881	ERS543664	Paired End BACs barley
HVVMRXALLeA0232N06	MnEA0232N06_GAATGAAC_L003_R1_001.fastq.gz	ERP006953	ERX558711	ERR601882	ERS543664	Paired End BACs barley
HVVMRXALLeA0232N06	MnEA0232N06_GAATGAAC_L003_R2_001.fastq.gz	ERP006953	ERX558711	ERR601882	ERS543664	Paired End BACs barley
HVVMRXALLeA0232O18	MnEA0232O18_CGCTACCT_L003_R1_001.fastq.gz	ERP006953	ERX558712	ERR601883	ERS543664	Paired End BACs barley
HVVMRXALLeA0232O18	MnEA0232O18_CGCTACCT_L003_R2_001.fastq.gz	ERP006953	ERX558712	ERR601883	ERS543664	Paired End BACs barley
HVVMRXALLeA0232O20	MnEA0232O20_CGGATGAT_L003_R1_001.fastq.gz	ERP006953	ERX558713	ERR601884	ERS543664	Paired End BACs barley
HVVMRXALLeA0232O20	MnEA0232O20_CGGATGAT_L003_R2_001.fastq.gz	ERP006953	ERX558713	ERR601884	ERS543664	Paired End BACs barley
HVVMRXALLeA0233B12	MnEA0233B12_CGCTCTAT_L003_R1_001.fastq.gz	ERP006953	ERX558714	ERR601885	ERS543664	Paired End BACs barley
HVVMRXALLeA0233B12	MnEA0233B12_CGCTCTAT_L003_R2_001.fastq.gz	ERP006953	ERX558714	ERR601885	ERS543664	Paired End BACs barley
HVVMRXALLeA0233C11	MnEA0233C11_GAGATATC_L003_R1_001.fastq.gz	ERP006953	ERX558715	ERR601886	ERS543664	Paired End BACs barley
HVVMRXALLeA0233C11	MnEA0233C11_GAGATATC_L003_R2_001.fastq.gz	ERP006953	ERX558715	ERR601886	ERS543664	Paired End BACs barley
HVVMRXALLeA0233G13	MnEA0233G13_ACTACGGA_L003_R1_001.fastq.gz	ERP006953	ERX558716	ERR601887	ERS543664	Paired End BACs barley
HVVMRXALLeA0233G13	MnEA0233G13_ACTACGGA_L003_R2_001.fastq.gz	ERP006953	ERX558716	ERR601887	ERS543664	Paired End BACs barley
HVVMRXALLeA0233H02	MnEA0233H02_CGCGCCTG_L003_R1_001.fastq.gz	ERP006953	ERX558717	ERR601888	ERS543664	Paired End BACs barley
HVVMRXALLeA0233H02	MnEA0233H02_CGCGCCTG_L003_R2_001.fastq.gz	ERP006953	ERX558717	ERR601888	ERS543664	Paired End BACs barley
HVVMRXALLeA0233I22	MnEA0233I22_GCGATCTA_L003_R1_001.fastq.gz	ERP006953	ERX558718	ERR601889	ERS543664	Paired End BACs barley
HVVMRXALLeA0233I22	MnEA0233I22_GCGATCTA_L003_R2_001.fastq.gz	ERP006953	ERX558718	ERR601889	ERS543664	Paired End BACs barley
HVVMRXALLeA0233J24	MnEA0233J24_CTCCAGTA_L003_R1_001.fastq.gz	ERP006953	ERX558719	ERR601890	ERS543664	Paired End BACs barley
HVVMRXALLeA0233J24	MnEA0233J24_CTCCAGTA_L003_R2_001.fastq.gz	ERP006953	ERX558719	ERR601890	ERS543664	Paired End BACs barley
HVVMRXALLeA0233L23	MnEA0233L23_CGTCCATG_L003_R1_001.fastq.gz	ERP006953	ERX558720	ERR601891	ERS543664	Paired End BACs barley
HVVMRXALLeA0233L23	MnEA0233L23_CGTCCATG_L003_R2_001.fastq.gz	ERP006953	ERX558720	ERR601891	ERS543664	Paired End BACs barley
HVVMRXALLeA0233M10	MnEA0233M10_GAACTTAA_L003_R1_001.fastq.gz	ERP006953	ERX558721	ERR601892	ERS543664	Paired End BACs barley
HVVMRXALLeA0233M10	MnEA0233M10_GAACTTAA_L003_R2_001.fastq.gz	ERP006953	ERX558721	ERR601892	ERS543664	Paired End BACs barley
HVVMRXALLeA0233N16	MnEA0233N16_CTACTTCA_L003_R1_001.fastq.gz	ERP006953	ERX558722	ERR601893	ERS543664	Paired End BACs barley
HVVMRXALLeA0233N16	MnEA0233N16_CTACTTCA_L003_R2_001.fastq.gz	ERP006953	ERX558722	ERR601893	ERS543664	Paired End BACs barley
HVVMRXALLeA0234A22	MnEA0234A22_AGACCATA_L003_R1_001.fastq.gz	ERP006953	ERX558723	ERR601894	ERS543664	Paired End BACs barley
HVVMRXALLeA0234A22	MnEA0234A22_AGACCATA_L003_R2_001.fastq.gz	ERP006953	ERX558723	ERR601894	ERS543664	Paired End BACs barley
HVVMRXALLeA0234C13	MnEA0234C13_CGCGGACT_L003_R1_001.fastq.gz	ERP006953	ERX558724	ERR601895	ERS543664	Paired End BACs barley
HVVMRXALLeA0234C13	MnEA0234C13_CGCGGACT_L003_R2_001.fastq.gz	ERP006953	ERX558724	ERR601895	ERS543664	Paired End BACs barley
HVVMRXALLeA0234D11	MnEA0234D11_GACTCTTC_L003_R1_001.fastq.gz	ERP006953	ERX558725	ERR601896	ERS543664	Paired End BACs barley
HVVMRXALLeA0234D11	MnEA0234D11_GACTCTTC_L003_R2_001.fastq.gz	ERP006953	ERX558725	ERR601896	ERS543664	Paired End BACs barley
HVVMRXALLeA0234F04	MnEA0234F04_GACTTGGC_L003_R1_001.fastq.gz	ERP006953	ERX558726	ERR601897	ERS543664	Paired End BACs barley
HVVMRXALLeA0234F04	MnEA0234F04_GACTTGGC_L003_R2_001.fastq.gz	ERP006953	ERX558726	ERR601897	ERS543664	Paired End BACs barley
HVVMRXALLeA0234F12	MnEA0234F12_GACCAGTC_L003_R1_001.fastq.gz	ERP006953	ERX558727	ERR601898	ERS543664	Paired End BACs barley
HVVMRXALLeA0234F12	MnEA0234F12_GACCAGTC_L003_R2_001.fastq.gz	ERP006953	ERX558727	ERR601898	ERS543664	Paired End BACs barley
HVVMRXALLeA0234K17	MnEA0234K17_GAGGCTAC_L003_R1_001.fastq.gz	ERP006953	ERX558728	ERR601899	ERS543664	Paired End BACs barley
HVVMRXALLeA0234K17	MnEA0234K17_GAGGCTAC_L003_R2_001.fastq.gz	ERP006953	ERX558728	ERR601899	ERS543664	Paired End BACs barley
HVVMRXALLeA0234P14	MnEA0234P14_GAGCCGGC_L003_R1_001.fastq.gz	ERP006953	ERX558729	ERR601900	ERS543664	Paired End BACs barley
HVVMRXALLeA0234P14	MnEA0234P14_GAGCCGGC_L003_R2_001.fastq.gz	ERP006953	ERX558729	ERR601900	ERS543664	Paired End BACs barley
HVVMRXALLeA0235B01	MnEA0235B01_CGGAATCG_L003_R1_001.fastq.gz	ERP006953	ERX558730	ERR601901	ERS543664	Paired End BACs barley
HVVMRXALLeA0235B01	MnEA0235B01_CGGAATCG_L003_R2_001.fastq.gz	ERP006953	ERX558730	ERR601901	ERS543664	Paired End BACs barley
HVVMRXALLeA0235D18	MnEA0235D18_AGAGTAGA_L003_R1_001.fastq.gz	ERP006953	ERX558731	ERR601902	ERS543664	Paired End BACs barley
HVVMRXALLeA0235D18	MnEA0235D18_AGAGTAGA_L003_R2_001.fastq.gz	ERP006953	ERX558731	ERR601902	ERS543664	Paired End BACs barley
HVVMRXALLeA0235J03	MnEA0235J03_CCTTGCTT_L003_R1_001.fastq.gz	ERP006953	ERX558732	ERR601903	ERS543664	Paired End BACs barley
HVVMRXALLeA0235J03	MnEA0235J03_CCTTGCTT_L003_R2_001.fastq.gz	ERP006953	ERX558732	ERR601903	ERS543664	Paired End BACs barley
HVVMRXALLeA0236C17	MnEA0236C17_CCTTCTGG_L003_R1_001.fastq.gz	ERP006953	ERX558733	ERR601904	ERS543664	Paired End BACs barley
HVVMRXALLeA0236C17	MnEA0236C17_CCTTCTGG_L003_R2_001.fastq.gz	ERP006953	ERX558733	ERR601904	ERS543664	Paired End BACs barley
HVVMRXALLeA0236D05	MnEA0236D05_GAGTAACA_L003_R1_001.fastq.gz	ERP006953	ERX558734	ERR601905	ERS543664	Paired End BACs barley
HVVMRXALLeA0236D05	MnEA0236D05_GAGTAACA_L003_R2_001.fastq.gz	ERP006953	ERX558734	ERR601905	ERS543664	Paired End BACs barley
HVVMRXALLeA0236G02	MnEA0236G02_CCTCAACT_L003_R1_001.fastq.gz	ERP006953	ERX558735	ERR601906	ERS543664	Paired End BACs barley
HVVMRXALLeA0236G02	MnEA0236G02_CCTCAACT_L003_R2_001.fastq.gz	ERP006953	ERX558735	ERR601906	ERS543664	Paired End BACs barley
HVVMRXALLeA0236G10	MnEA0236G10_CGATCGCT_L003_R1_001.fastq.gz	ERP006953	ERX558736	ERR601907	ERS543664	Paired End BACs barley
HVVMRXALLeA0236G10	MnEA0236G10_CGATCGCT_L003_R2_001.fastq.gz	ERP006953	ERX558736	ERR601907	ERS543664	Paired End BACs barley
HVVMRXALLeA0236H18	MnEA0236H18_AACCGCAA_L003_R1_001.fastq.gz	ERP006953	ERX558737	ERR601908	ERS543664	Paired End BACs barley
HVVMRXALLeA0236H18	MnEA0236H18_AACCGCAA_L003_R2_001.fastq.gz	ERP006953	ERX558737	ERR601908	ERS543664	Paired End BACs barley
HVVMRXALLeA0236H19	MnEA0236H19_AGCTTATA_L003_R1_001.fastq.gz	ERP006953	ERX558738	ERR601909	ERS543664	Paired End BACs barley
HVVMRXALLeA0236H19	MnEA0236H19_AGCTTATA_L003_R2_001.fastq.gz	ERP006953	ERX558738	ERR601909	ERS543664	Paired End BACs barley
HVVMRXALLeA0236I18	MnEA0236I18_TATGAGTA_L003_R1_001.fastq.gz	ERP006953	ERX558739	ERR601910	ERS543664	Paired End BACs barley
HVVMRXALLeA0236I18	MnEA0236I18_TATGAGTA_L003_R2_001.fastq.gz	ERP006953	ERX558739	ERR601910	ERS543664	Paired End BACs barley
HVVMRXALLeA0236M19	MnEA0236M19_CGTCAGTT_L003_R1_001.fastq.gz	ERP006953	ERX558740	ERR601911	ERS543664	Paired End BACs barley
HVVMRXALLeA0236M19	MnEA0236M19_CGTCAGTT_L003_R2_001.fastq.gz	ERP006953	ERX558740	ERR601911	ERS543664	Paired End BACs barley
HVVMRXALLeA0236N24	MnEA0236N24_CGACGAGG_L003_R1_001.fastq.gz	ERP006953	ERX558741	ERR601912	ERS543664	Paired End BACs barley
HVVMRXALLeA0236N24	MnEA0236N24_CGACGAGG_L003_R2_001.fastq.gz	ERP006953	ERX558741	ERR601912	ERS543664	Paired End BACs barley
HVVMRXALLeA0237A03	MnEA0237A03_CGAGAAGT_L003_R1_001.fastq.gz	ERP006953	ERX558742	ERR601913	ERS543664	Paired End BACs barley
HVVMRXALLeA0237A03	MnEA0237A03_CGAGAAGT_L003_R2_001.fastq.gz	ERP006953	ERX558742	ERR601913	ERS543664	Paired End BACs barley
HVVMRXALLeA0237A17	MnEA0237A17_GATAGGTC_L003_R1_001.fastq.gz	ERP006953	ERX558743	ERR601914	ERS543664	Paired End BACs barley
HVVMRXALLeA0237A17	MnEA0237A17_GATAGGTC_L003_R2_001.fastq.gz	ERP006953	ERX558743	ERR601914	ERS543664	Paired End BACs barley
HVVMRXALLeA0237C18	MnEA0237C18_TCCGAACA_L003_R1_001.fastq.gz	ERP006953	ERX558744	ERR601915	ERS543664	Paired End BACs barley
HVVMRXALLeA0237C18	MnEA0237C18_TCCGAACA_L003_R2_001.fastq.gz	ERP006953	ERX558744	ERR601915	ERS543664	Paired End BACs barley
HVVMRXALLeA0237D20	MnEA0237D20_CGAAGTAT_L003_R1_001.fastq.gz	ERP006953	ERX558745	ERR601916	ERS543664	Paired End BACs barley
HVVMRXALLeA0237D20	MnEA0237D20_CGAAGTAT_L003_R2_001.fastq.gz	ERP006953	ERX558745	ERR601916	ERS543664	Paired End BACs barley
HVVMRXALLeA0237E11	MnEA0237E11_AACGTTAA_L003_R1_001.fastq.gz	ERP006953	ERX558746	ERR601917	ERS543664	Paired End BACs barley
HVVMRXALLeA0237E11	MnEA0237E11_AACGTTAA_L003_R2_001.fastq.gz	ERP006953	ERX558746	ERR601917	ERS543664	Paired End BACs barley
HVVMRXALLeA0237E19	MnEA0237E19_GAGGACTC_L003_R1_001.fastq.gz	ERP006953	ERX558747	ERR601918	ERS543664	Paired End BACs barley
HVVMRXALLeA0237E19	MnEA0237E19_GAGGACTC_L003_R2_001.fastq.gz	ERP006953	ERX558747	ERR601918	ERS543664	Paired End BACs barley
HVVMRXALLeA0237F04	MnEA0237F04_TATCAACA_L003_R1_001.fastq.gz	ERP006953	ERX558748	ERR601919	ERS543664	Paired End BACs barley
HVVMRXALLeA0237F04	MnEA0237F04_TATCAACA_L003_R2_001.fastq.gz	ERP006953	ERX558748	ERR601919	ERS543664	Paired End BACs barley
HVVMRXALLeA0237G06	MnEA0237G06_GAGGTTGA_L003_R1_001.fastq.gz	ERP006953	ERX558749	ERR601920	ERS543664	Paired End BACs barley
HVVMRXALLeA0237G06	MnEA0237G06_GAGGTTGA_L003_R2_001.fastq.gz	ERP006953	ERX558749	ERR601920	ERS543664	Paired End BACs barley
HVVMRXALLeA0237H17	MnEA0237H17_CGATAGAG_L003_R1_001.fastq.gz	ERP006953	ERX558750	ERR601921	ERS543664	Paired End BACs barley
HVVMRXALLeA0237H17	MnEA0237H17_CGATAGAG_L003_R2_001.fastq.gz	ERP006953	ERX558750	ERR601921	ERS543664	Paired End BACs barley
HVVMRXALLeA0237I13	MnEA0237I13_GATCCAAC_L003_R1_001.fastq.gz	ERP006953	ERX558751	ERR601922	ERS543664	Paired End BACs barley
HVVMRXALLeA0237I13	MnEA0237I13_GATCCAAC_L003_R2_001.fastq.gz	ERP006953	ERX558751	ERR601922	ERS543664	Paired End BACs barley
HVVMRXALLeA0237J21	MnEA0237J21_AGGCGAGA_L003_R1_001.fastq.gz	ERP006953	ERX558752	ERR601923	ERS543664	Paired End BACs barley
HVVMRXALLeA0237J21	MnEA0237J21_AGGCGAGA_L003_R2_001.fastq.gz	ERP006953	ERX558752	ERR601923	ERS543664	Paired End BACs barley
HVVMRXALLeA0237K13	MnEA0237K13_CGTATCCT_L003_R1_001.fastq.gz	ERP006953	ERX558753	ERR601924	ERS543664	Paired End BACs barley
HVVMRXALLeA0237K13	MnEA0237K13_CGTATCCT_L003_R2_001.fastq.gz	ERP006953	ERX558753	ERR601924	ERS543664	Paired End BACs barley
HVVMRXALLeA0237K16	MnEA0237K16_CTCATCGA_L003_R1_001.fastq.gz	ERP006953	ERX558754	ERR601925	ERS543664	Paired End BACs barley
HVVMRXALLeA0237K16	MnEA0237K16_CTCATCGA_L003_R2_001.fastq.gz	ERP006953	ERX558754	ERR601925	ERS543664	Paired End BACs barley
HVVMRXALLeA0237O20	MnEA0237O20_CATAGACA_L003_R1_001.fastq.gz	ERP006953	ERX558755	ERR601926	ERS543664	Paired End BACs barley
HVVMRXALLeA0237O20	MnEA0237O20_CATAGACA_L003_R2_001.fastq.gz	ERP006953	ERX558755	ERR601926	ERS543664	Paired End BACs barley
HVVMRXALLeA0238C05	MnEA0238C05_CGCAGTTG_L003_R1_001.fastq.gz	ERP006953	ERX558756	ERR601927	ERS543664	Paired End BACs barley
HVVMRXALLeA0238C05	MnEA0238C05_CGCAGTTG_L003_R2_001.fastq.gz	ERP006953	ERX558756	ERR601927	ERS543664	Paired End BACs barley
HVVMRXALLeA0238D17	MnEA0238D17_TCGCGTTA_L003_R1_001.fastq.gz	ERP006953	ERX558757	ERR601928	ERS543664	Paired End BACs barley
HVVMRXALLeA0238D17	MnEA0238D17_TCGCGTTA_L003_R2_001.fastq.gz	ERP006953	ERX558757	ERR601928	ERS543664	Paired End BACs barley
HVVMRXALLeA0238F12	MnEA0238F12_CTGCCAGG_L003_R1_001.fastq.gz	ERP006953	ERX558758	ERR601929	ERS543664	Paired End BACs barley
HVVMRXALLeA0238F12	MnEA0238F12_CTGCCAGG_L003_R2_001.fastq.gz	ERP006953	ERX558758	ERR601929	ERS543664	Paired End BACs barley
HVVMRXALLeA0238I05	MnEA0238I05_GCCTGAGG_L003_R1_001.fastq.gz	ERP006953	ERX558759	ERR601930	ERS543664	Paired End BACs barley
HVVMRXALLeA0238I05	MnEA0238I05_GCCTGAGG_L003_R2_001.fastq.gz	ERP006953	ERX558759	ERR601930	ERS543664	Paired End BACs barley
HVVMRXALLeA0238K15	MnEA0238K15_CTCAGGAT_L003_R1_001.fastq.gz	ERP006953	ERX558760	ERR601931	ERS543664	Paired End BACs barley
HVVMRXALLeA0238K15	MnEA0238K15_CTCAGGAT_L003_R2_001.fastq.gz	ERP006953	ERX558760	ERR601931	ERS543664	Paired End BACs barley
HVVMRXALLeA0238L20	MnEA0238L20_ATAGCTGA_L003_R1_001.fastq.gz	ERP006953	ERX558761	ERR601932	ERS543664	Paired End BACs barley
HVVMRXALLeA0238L20	MnEA0238L20_ATAGCTGA_L003_R2_001.fastq.gz	ERP006953	ERX558761	ERR601932	ERS543664	Paired End BACs barley
HVVMRXALLeA0238N20	MnEA0238N20_CAATCGAA_L003_R1_001.fastq.gz	ERP006953	ERX558762	ERR601933	ERS543664	Paired End BACs barley
HVVMRXALLeA0238N20	MnEA0238N20_CAATCGAA_L003_R2_001.fastq.gz	ERP006953	ERX558762	ERR601933	ERS543664	Paired End BACs barley
HVVMRXALLeA0238O03	MnEA0238O03_CTGACGCG_L003_R1_001.fastq.gz	ERP006953	ERX558763	ERR601934	ERS543664	Paired End BACs barley
HVVMRXALLeA0238O03	MnEA0238O03_CTGACGCG_L003_R2_001.fastq.gz	ERP006953	ERX558763	ERR601934	ERS543664	Paired End BACs barley
HVVMRXALLeA0239A13	MnEA0239A13_GCGTACTT_L003_R1_001.fastq.gz	ERP006953	ERX558764	ERR601935	ERS543664	Paired End BACs barley
HVVMRXALLeA0239A13	MnEA0239A13_GCGTACTT_L003_R2_001.fastq.gz	ERP006953	ERX558764	ERR601935	ERS543664	Paired End BACs barley
HVVMRXALLeA0239A22	MnEA0239A22_CGTTCCTA_L003_R1_001.fastq.gz	ERP006953	ERX558765	ERR601936	ERS543664	Paired End BACs barley
HVVMRXALLeA0239A22	MnEA0239A22_CGTTCCTA_L003_R2_001.fastq.gz	ERP006953	ERX558765	ERR601936	ERS543664	Paired End BACs barley
HVVMRXALLeA0239B07	MnEA0239B07_CTGAGTCT_L003_R1_001.fastq.gz	ERP006953	ERX558766	ERR601937	ERS543664	Paired End BACs barley
HVVMRXALLeA0239B07	MnEA0239B07_CTGAGTCT_L003_R2_001.fastq.gz	ERP006953	ERX558766	ERR601937	ERS543664	Paired End BACs barley
HVVMRXALLeA0239E03	MnEA0239E03_AGATTACC_L003_R1_001.fastq.gz	ERP006953	ERX558767	ERR601938	ERS543664	Paired End BACs barley
HVVMRXALLeA0239E03	MnEA0239E03_AGATTACC_L003_R2_001.fastq.gz	ERP006953	ERX558767	ERR601938	ERS543664	Paired End BACs barley
HVVMRXALLeA0239I08	MnEA0239I08_CTGACTAA_L003_R1_001.fastq.gz	ERP006953	ERX558768	ERR601939	ERS543664	Paired End BACs barley
HVVMRXALLeA0239I08	MnEA0239I08_CTGACTAA_L003_R2_001.fastq.gz	ERP006953	ERX558768	ERR601939	ERS543664	Paired End BACs barley
HVVMRXALLeA0239M02	MnEA0239M02_CAACGAAA_L003_R1_001.fastq.gz	ERP006953	ERX558769	ERR601940	ERS543664	Paired End BACs barley
HVVMRXALLeA0239M02	MnEA0239M02_CAACGAAA_L003_R2_001.fastq.gz	ERP006953	ERX558769	ERR601940	ERS543664	Paired End BACs barley
HVVMRXALLeA0239N14	MnEA0239N14_CTATATCT_L003_R1_001.fastq.gz	ERP006953	ERX558770	ERR601941	ERS543664	Paired End BACs barley
HVVMRXALLeA0239N14	MnEA0239N14_CTATATCT_L003_R2_001.fastq.gz	ERP006953	ERX558770	ERR601941	ERS543664	Paired End BACs barley
HVVMRXALLeA0239P14	MnEA0239P14_CTCATTCG_L003_R1_001.fastq.gz	ERP006953	ERX558771	ERR601942	ERS543664	Paired End BACs barley
HVVMRXALLeA0239P14	MnEA0239P14_CTCATTCG_L003_R2_001.fastq.gz	ERP006953	ERX558771	ERR601942	ERS543664	Paired End BACs barley
HVVMRXALLeA0240B18	MnEA0240B18_CTCTAGCG_L003_R1_001.fastq.gz	ERP006953	ERX558772	ERR601943	ERS543664	Paired End BACs barley
HVVMRXALLeA0240B18	MnEA0240B18_CTCTAGCG_L003_R2_001.fastq.gz	ERP006953	ERX558772	ERR601943	ERS543664	Paired End BACs barley
HVVMRXALLeA0240D05	MnEA0240D05_CTGGCGGT_L003_R1_001.fastq.gz	ERP006953	ERX558773	ERR601944	ERS543664	Paired End BACs barley
HVVMRXALLeA0240D05	MnEA0240D05_CTGGCGGT_L003_R2_001.fastq.gz	ERP006953	ERX558773	ERR601944	ERS543664	Paired End BACs barley
HVVMRXALLeA0240D19	MnEA0240D19_ACGCTCGA_L003_R1_001.fastq.gz	ERP006953	ERX558774	ERR601945	ERS543664	Paired End BACs barley
HVVMRXALLeA0240D19	MnEA0240D19_ACGCTCGA_L003_R2_001.fastq.gz	ERP006953	ERX558774	ERR601945	ERS543664	Paired End BACs barley
HVVMRXALLeA0240E04	MnEA0240E04_GCGGCGAT_L003_R1_001.fastq.gz	ERP006953	ERX558775	ERR601946	ERS543664	Paired End BACs barley
HVVMRXALLeA0240E04	MnEA0240E04_GCGGCGAT_L003_R2_001.fastq.gz	ERP006953	ERX558775	ERR601946	ERS543664	Paired End BACs barley
HVVMRXALLeA0240F13	MnEA0240F13_CGCCTCAA_L003_R1_001.fastq.gz	ERP006953	ERX558776	ERR601947	ERS543664	Paired End BACs barley
HVVMRXALLeA0240F13	MnEA0240F13_CGCCTCAA_L003_R2_001.fastq.gz	ERP006953	ERX558776	ERR601947	ERS543664	Paired End BACs barley
HVVMRXALLeA0240F18	MnEA0240F18_AAGAGATA_L003_R1_001.fastq.gz	ERP006953	ERX558777	ERR601948	ERS543664	Paired End BACs barley
HVVMRXALLeA0240F18	MnEA0240F18_AAGAGATA_L003_R2_001.fastq.gz	ERP006953	ERX558777	ERR601948	ERS543664	Paired End BACs barley
HVVMRXALLeA0240G19	MnEA0240G19_GCATTCAT_L003_R1_001.fastq.gz	ERP006953	ERX558778	ERR601949	ERS543664	Paired End BACs barley
HVVMRXALLeA0240G19	MnEA0240G19_GCATTCAT_L003_R2_001.fastq.gz	ERP006953	ERX558778	ERR601949	ERS543664	Paired End BACs barley
HVVMRXALLeA0240I24	MnEA0240I24_AGAACTCC_L003_R1_001.fastq.gz	ERP006953	ERX558779	ERR601950	ERS543664	Paired End BACs barley
HVVMRXALLeA0240I24	MnEA0240I24_AGAACTCC_L003_R2_001.fastq.gz	ERP006953	ERX558779	ERR601950	ERS543664	Paired End BACs barley
HVVMRXALLeA0240J23	MnEA0240J23_CTACGCAG_L003_R1_001.fastq.gz	ERP006953	ERX558780	ERR601951	ERS543664	Paired End BACs barley
HVVMRXALLeA0240J23	MnEA0240J23_CTACGCAG_L003_R2_001.fastq.gz	ERP006953	ERX558780	ERR601951	ERS543664	Paired End BACs barley
HVVMRXALLeA0240M01	MnEA0240M01_AAGCCTGA_L003_R1_001.fastq.gz	ERP006953	ERX558781	ERR601952	ERS543664	Paired End BACs barley
HVVMRXALLeA0240M01	MnEA0240M01_AAGCCTGA_L003_R2_001.fastq.gz	ERP006953	ERX558781	ERR601952	ERS543664	Paired End BACs barley
HVVMRXALLeA0240N09	MnEA0240N09_AGAATGGC_L003_R1_001.fastq.gz	ERP006953	ERX558782	ERR601953	ERS543664	Paired End BACs barley
HVVMRXALLeA0240N09	MnEA0240N09_AGAATGGC_L003_R2_001.fastq.gz	ERP006953	ERX558782	ERR601953	ERS543664	Paired End BACs barley
HVVMRXALLeA0241A08	MnEA0241A08_CGTCGCGT_L003_R1_001.fastq.gz	ERP006953	ERX558783	ERR601954	ERS543664	Paired End BACs barley
HVVMRXALLeA0241A08	MnEA0241A08_CGTCGCGT_L003_R2_001.fastq.gz	ERP006953	ERX558783	ERR601954	ERS543664	Paired End BACs barley
HVVMRXALLeA0241B07	MnEA0241B07_AGAGGATC_L003_R1_001.fastq.gz	ERP006953	ERX558784	ERR601955	ERS543664	Paired End BACs barley
HVVMRXALLeA0241B07	MnEA0241B07_AGAGGATC_L003_R2_001.fastq.gz	ERP006953	ERX558784	ERR601955	ERS543664	Paired End BACs barley
HVVMRXALLeA0241B08	MnEA0241B08_AGCAACGC_L003_R1_001.fastq.gz	ERP006953	ERX558785	ERR601956	ERS543664	Paired End BACs barley
HVVMRXALLeA0241B08	MnEA0241B08_AGCAACGC_L003_R2_001.fastq.gz	ERP006953	ERX558785	ERR601956	ERS543664	Paired End BACs barley
HVVMRXALLeA0241B15	MnEA0241B15_CGTTGGCG_L003_R1_001.fastq.gz	ERP006953	ERX558786	ERR601957	ERS543664	Paired End BACs barley
HVVMRXALLeA0241B15	MnEA0241B15_CGTTGGCG_L003_R2_001.fastq.gz	ERP006953	ERX558786	ERR601957	ERS543664	Paired End BACs barley
HVVMRXALLeA0241D07	MnEA0241D07_CTTACGTT_L003_R1_001.fastq.gz	ERP006953	ERX558787	ERR601958	ERS543664	Paired End BACs barley
HVVMRXALLeA0241D07	MnEA0241D07_CTTACGTT_L003_R2_001.fastq.gz	ERP006953	ERX558787	ERR601958	ERS543664	Paired End BACs barley
HVVMRXALLeA0241E14	MnEA0241E14_AGAGACTA_L003_R1_001.fastq.gz	ERP006953	ERX558788	ERR601959	ERS543664	Paired End BACs barley
HVVMRXALLeA0241E14	MnEA0241E14_AGAGACTA_L003_R2_001.fastq.gz	ERP006953	ERX558788	ERR601959	ERS543664	Paired End BACs barley
HVVMRXALLeA0241F07	MnEA0241F07_CTTAGCCG_L003_R1_001.fastq.gz	ERP006953	ERX558789	ERR601960	ERS543664	Paired End BACs barley
HVVMRXALLeA0241F07	MnEA0241F07_CTTAGCCG_L003_R2_001.fastq.gz	ERP006953	ERX558789	ERR601960	ERS543664	Paired End BACs barley
HVVMRXALLeA0241G07	MnEA0241G07_CTATAAGG_L003_R1_001.fastq.gz	ERP006953	ERX558790	ERR601961	ERS543664	Paired End BACs barley
HVVMRXALLeA0241G07	MnEA0241G07_CTATAAGG_L003_R2_001.fastq.gz	ERP006953	ERX558790	ERR601961	ERS543664	Paired End BACs barley
HVVMRXALLeA0241G24	MnEA0241G24_GCTCTCCT_L003_R1_001.fastq.gz	ERP006953	ERX558791	ERR601962	ERS543664	Paired End BACs barley
HVVMRXALLeA0241G24	MnEA0241G24_GCTCTCCT_L003_R2_001.fastq.gz	ERP006953	ERX558791	ERR601962	ERS543664	Paired End BACs barley
HVVMRXALLeA0241I09	MnEA0241I09_CGATTCGA_L003_R1_001.fastq.gz	ERP006953	ERX558792	ERR601963	ERS543664	Paired End BACs barley
HVVMRXALLeA0241I09	MnEA0241I09_CGATTCGA_L003_R2_001.fastq.gz	ERP006953	ERX558792	ERR601963	ERS543664	Paired End BACs barley
HVVMRXALLeA0241I19	MnEA0241I19_AGCGATTC_L003_R1_001.fastq.gz	ERP006953	ERX558793	ERR601964	ERS543664	Paired End BACs barley
HVVMRXALLeA0241I19	MnEA0241I19_AGCGATTC_L003_R2_001.fastq.gz	ERP006953	ERX558793	ERR601964	ERS543664	Paired End BACs barley
HVVMRXALLeA0241K01	MnEA0241K01_GCTGGAGT_L003_R1_001.fastq.gz	ERP006953	ERX558794	ERR601965	ERS543664	Paired End BACs barley
HVVMRXALLeA0241K01	MnEA0241K01_GCTGGAGT_L003_R2_001.fastq.gz	ERP006953	ERX558794	ERR601965	ERS543664	Paired End BACs barley
HVVMRXALLeA0242A19	MnEA0242A19_AATTGGTA_L003_R1_001.fastq.gz	ERP006953	ERX558795	ERR601966	ERS543664	Paired End BACs barley
HVVMRXALLeA0242A19	MnEA0242A19_AATTGGTA_L003_R2_001.fastq.gz	ERP006953	ERX558795	ERR601966	ERS543664	Paired End BACs barley
HVVMRXALLeA0242E07	MnEA0242E07_GCGAGGTT_L003_R1_001.fastq.gz	ERP006953	ERX558796	ERR601967	ERS543664	Paired End BACs barley
HVVMRXALLeA0242E07	MnEA0242E07_GCGAGGTT_L003_R2_001.fastq.gz	ERP006953	ERX558796	ERR601967	ERS543664	Paired End BACs barley
HVVMRXALLeA0242I18	MnEA0242I18_AGATGCGC_L003_R1_001.fastq.gz	ERP006953	ERX558797	ERR601968	ERS543664	Paired End BACs barley
HVVMRXALLeA0242I18	MnEA0242I18_AGATGCGC_L003_R2_001.fastq.gz	ERP006953	ERX558797	ERR601968	ERS543664	Paired End BACs barley
HVVMRXALLeA0242I20	MnEA0242I20_AGCCAGCC_L003_R1_001.fastq.gz	ERP006953	ERX558798	ERR601969	ERS543664	Paired End BACs barley
HVVMRXALLeA0242I20	MnEA0242I20_AGCCAGCC_L003_R2_001.fastq.gz	ERP006953	ERX558798	ERR601969	ERS543664	Paired End BACs barley
HVVMRXALLeA0242J13	MnEA0242J13_CTGCAATT_L003_R1_001.fastq.gz	ERP006953	ERX558799	ERR601970	ERS543664	Paired End BACs barley
HVVMRXALLeA0242J13	MnEA0242J13_CTGCAATT_L003_R2_001.fastq.gz	ERP006953	ERX558799	ERR601970	ERS543664	Paired End BACs barley
HVVMRXALLeA0242K01	MnEA0242K01_CAAGGCCA_L003_R1_001.fastq.gz	ERP006953	ERX558800	ERR601971	ERS543664	Paired End BACs barley
HVVMRXALLeA0242K01	MnEA0242K01_CAAGGCCA_L003_R2_001.fastq.gz	ERP006953	ERX558800	ERR601971	ERS543664	Paired End BACs barley
HVVMRXALLeA0243A11	MnEA0243A11_AAGTTGGA_L003_R1_001.fastq.gz	ERP006953	ERX558801	ERR601972	ERS543664	Paired End BACs barley
HVVMRXALLeA0243A11	MnEA0243A11_AAGTTGGA_L003_R2_001.fastq.gz	ERP006953	ERX558801	ERR601972	ERS543664	Paired End BACs barley
HVVMRXALLeA0243A14	MnEA0243A14_ACTGAGCC_L003_R1_001.fastq.gz	ERP006953	ERX558802	ERR601973	ERS543664	Paired End BACs barley
HVVMRXALLeA0243A14	MnEA0243A14_ACTGAGCC_L003_R2_001.fastq.gz	ERP006953	ERX558802	ERR601973	ERS543664	Paired End BACs barley
HVVMRXALLeA0243A19	MnEA0243A19_AGGAAGTC_L003_R1_001.fastq.gz	ERP006953	ERX558803	ERR601974	ERS543664	Paired End BACs barley
HVVMRXALLeA0243A19	MnEA0243A19_AGGAAGTC_L003_R2_001.fastq.gz	ERP006953	ERX558803	ERR601974	ERS543664	Paired End BACs barley
HVVMRXALLeA0243C06	MnEA0243C06_AACGCATA_L003_R1_001.fastq.gz	ERP006953	ERX558804	ERR601975	ERS543664	Paired End BACs barley
HVVMRXALLeA0243C06	MnEA0243C06_AACGCATA_L003_R2_001.fastq.gz	ERP006953	ERX558804	ERR601975	ERS543664	Paired End BACs barley
HVVMRXALLeA0243C11	MnEA0243C11_ACTTCCTC_L003_R1_001.fastq.gz	ERP006953	ERX558805	ERR601976	ERS543664	Paired End BACs barley
HVVMRXALLeA0243C11	MnEA0243C11_ACTTCCTC_L003_R2_001.fastq.gz	ERP006953	ERX558805	ERR601976	ERS543664	Paired End BACs barley
HVVMRXALLeA0243E11	MnEA0243E11_ATAGAACA_L003_R1_001.fastq.gz	ERP006953	ERX558806	ERR601977	ERS543664	Paired End BACs barley
HVVMRXALLeA0243E11	MnEA0243E11_ATAGAACA_L003_R2_001.fastq.gz	ERP006953	ERX558806	ERR601977	ERS543664	Paired End BACs barley
HVVMRXALLeA0243J11	MnEA0243J11_CATCTGCC_L003_R1_001.fastq.gz	ERP006953	ERX558807	ERR601978	ERS543664	Paired End BACs barley
HVVMRXALLeA0243J11	MnEA0243J11_CATCTGCC_L003_R2_001.fastq.gz	ERP006953	ERX558807	ERR601978	ERS543664	Paired End BACs barley
HVVMRXALLeA0243L12	MnEA0243L12_TTAAGATT_L003_R1_001.fastq.gz	ERP006953	ERX558808	ERR601979	ERS543664	Paired End BACs barley
HVVMRXALLeA0243L12	MnEA0243L12_TTAAGATT_L003_R2_001.fastq.gz	ERP006953	ERX558808	ERR601979	ERS543664	Paired End BACs barley
HVVMRXALLeA0243M16	MnEA0243M16_CCGGATAA_L003_R1_001.fastq.gz	ERP006953	ERX558809	ERR601980	ERS543664	Paired End BACs barley
HVVMRXALLeA0243M16	MnEA0243M16_CCGGATAA_L003_R2_001.fastq.gz	ERP006953	ERX558809	ERR601980	ERS543664	Paired End BACs barley
HVVMRXALLeA0243N15	MnEA0243N15_ATAGCGAC_L003_R1_001.fastq.gz	ERP006953	ERX558810	ERR601981	ERS543664	Paired End BACs barley
HVVMRXALLeA0243N15	MnEA0243N15_ATAGCGAC_L003_R2_001.fastq.gz	ERP006953	ERX558810	ERR601981	ERS543664	Paired End BACs barley
HVVMRXALLeA0243O09	MnEA0243O09_CGGCATTC_L003_R1_001.fastq.gz	ERP006953	ERX558811	ERR601982	ERS543664	Paired End BACs barley
HVVMRXALLeA0243O09	MnEA0243O09_CGGCATTC_L003_R2_001.fastq.gz	ERP006953	ERX558811	ERR601982	ERS543664	Paired End BACs barley
HVVMRXALLeA0243P08	MnEA0243P08_AGTCAATC_L003_R1_001.fastq.gz	ERP006953	ERX558812	ERR601983	ERS543664	Paired End BACs barley
HVVMRXALLeA0243P08	MnEA0243P08_AGTCAATC_L003_R2_001.fastq.gz	ERP006953	ERX558812	ERR601983	ERS543664	Paired End BACs barley
HVVMRXALLeA0243P09	MnEA0243P09_ATATATTC_L003_R1_001.fastq.gz	ERP006953	ERX558813	ERR601984	ERS543664	Paired End BACs barley
HVVMRXALLeA0243P09	MnEA0243P09_ATATATTC_L003_R2_001.fastq.gz	ERP006953	ERX558813	ERR601984	ERS543664	Paired End BACs barley
HVVMRXALLeA0243P12	MnEA0243P12_CATTAGTC_L003_R1_001.fastq.gz	ERP006953	ERX558814	ERR601985	ERS543664	Paired End BACs barley
HVVMRXALLeA0243P12	MnEA0243P12_CATTAGTC_L003_R2_001.fastq.gz	ERP006953	ERX558814	ERR601985	ERS543664	Paired End BACs barley
HVVMRXALLeA0244A17	MnEA0244A17_CAAGGTAC_L003_R1_001.fastq.gz	ERP006953	ERX558815	ERR601986	ERS543664	Paired End BACs barley
HVVMRXALLeA0244A17	MnEA0244A17_CAAGGTAC_L003_R2_001.fastq.gz	ERP006953	ERX558815	ERR601986	ERS543664	Paired End BACs barley
HVVMRXALLeA0244C09	MnEA0244C09_CAGAGTTC_L003_R1_001.fastq.gz	ERP006953	ERX558816	ERR601987	ERS543664	Paired End BACs barley
HVVMRXALLeA0244C09	MnEA0244C09_CAGAGTTC_L003_R2_001.fastq.gz	ERP006953	ERX558816	ERR601987	ERS543664	Paired End BACs barley
HVVMRXALLeA0244E17	MnEA0244E17_CAGATGGC_L003_R1_001.fastq.gz	ERP006953	ERX558817	ERR601988	ERS543664	Paired End BACs barley
HVVMRXALLeA0244E17	MnEA0244E17_CAGATGGC_L003_R2_001.fastq.gz	ERP006953	ERX558817	ERR601988	ERS543664	Paired End BACs barley
HVVMRXALLeA0244E19	MnEA0244E19_CCAGAACC_L003_R1_001.fastq.gz	ERP006953	ERX558818	ERR601989	ERS543664	Paired End BACs barley
HVVMRXALLeA0244E19	MnEA0244E19_CCAGAACC_L003_R2_001.fastq.gz	ERP006953	ERX558818	ERR601989	ERS543664	Paired End BACs barley
HVVMRXALLeA0244F10	MnEA0244F10_TAAGTAAA_L003_R1_001.fastq.gz	ERP006953	ERX558819	ERR601990	ERS543664	Paired End BACs barley
HVVMRXALLeA0244F10	MnEA0244F10_TAAGTAAA_L003_R2_001.fastq.gz	ERP006953	ERX558819	ERR601990	ERS543664	Paired End BACs barley
HVVMRXALLeA0244J16	MnEA0244J16_GAATACTG_L003_R1_001.fastq.gz	ERP006953	ERX558820	ERR601991	ERS543664	Paired End BACs barley
HVVMRXALLeA0244J16	MnEA0244J16_GAATACTG_L003_R2_001.fastq.gz	ERP006953	ERX558820	ERR601991	ERS543664	Paired End BACs barley
HVVMRXALLeA0244K10	MnEA0244K10_ATGCAAGC_L003_R1_001.fastq.gz	ERP006953	ERX558821	ERR601992	ERS543664	Paired End BACs barley
HVVMRXALLeA0244K10	MnEA0244K10_ATGCAAGC_L003_R2_001.fastq.gz	ERP006953	ERX558821	ERR601992	ERS543664	Paired End BACs barley
HVVMRXALLeA0244K14	MnEA0244K14_CCATTGCC_L003_R1_001.fastq.gz	ERP006953	ERX558822	ERR601993	ERS543664	Paired End BACs barley
HVVMRXALLeA0244K14	MnEA0244K14_CCATTGCC_L003_R2_001.fastq.gz	ERP006953	ERX558822	ERR601993	ERS543664	Paired End BACs barley
HVVMRXALLeA0244L07	MnEA0244L07_CGAGCCGC_L003_R1_001.fastq.gz	ERP006953	ERX558823	ERR601994	ERS543664	Paired End BACs barley
HVVMRXALLeA0244L07	MnEA0244L07_CGAGCCGC_L003_R2_001.fastq.gz	ERP006953	ERX558823	ERR601994	ERS543664	Paired End BACs barley
HVVMRXALLeA0244L12	MnEA0244L12_CTGGAGCC_L003_R1_001.fastq.gz	ERP006953	ERX558824	ERR601995	ERS543664	Paired End BACs barley
HVVMRXALLeA0244L12	MnEA0244L12_CTGGAGCC_L003_R2_001.fastq.gz	ERP006953	ERX558824	ERR601995	ERS543664	Paired End BACs barley
HVVMRXALLeA0244L22	MnEA0244L22_TGGCGCCG_L003_R1_001.fastq.gz	ERP006953	ERX558825	ERR601996	ERS543664	Paired End BACs barley
HVVMRXALLeA0244L22	MnEA0244L22_TGGCGCCG_L003_R2_001.fastq.gz	ERP006953	ERX558825	ERR601996	ERS543664	Paired End BACs barley
HVVMRXALLeA0244M14	MnEA0244M14_CAGTCTGC_L003_R1_001.fastq.gz	ERP006953	ERX558826	ERR601997	ERS543664	Paired End BACs barley
HVVMRXALLeA0244M14	MnEA0244M14_CAGTCTGC_L003_R2_001.fastq.gz	ERP006953	ERX558826	ERR601997	ERS543664	Paired End BACs barley
HVVMRXALLeA0244N20	MnEA0244N20_TGGAGGAG_L003_R1_001.fastq.gz	ERP006953	ERX558827	ERR601998	ERS543664	Paired End BACs barley
HVVMRXALLeA0244N20	MnEA0244N20_TGGAGGAG_L003_R2_001.fastq.gz	ERP006953	ERX558827	ERR601998	ERS543664	Paired End BACs barley
HVVMRXALLeA0244N21	MnEA0244N21_ATGGCTTC_L003_R1_001.fastq.gz	ERP006953	ERX558828	ERR601999	ERS543664	Paired End BACs barley
HVVMRXALLeA0244N21	MnEA0244N21_ATGGCTTC_L003_R2_001.fastq.gz	ERP006953	ERX558828	ERR601999	ERS543664	Paired End BACs barley
HVVMRXALLeA0245B13	MnEA0245B13_TGGTACTG_L003_R1_001.fastq.gz	ERP006953	ERX558829	ERR602000	ERS543664	Paired End BACs barley
HVVMRXALLeA0245B13	MnEA0245B13_TGGTACTG_L003_R2_001.fastq.gz	ERP006953	ERX558829	ERR602000	ERS543664	Paired End BACs barley
HVVMRXALLeA0245C08	MnEA0245C08_TTACTCCT_L003_R1_001.fastq.gz	ERP006953	ERX558830	ERR602001	ERS543664	Paired End BACs barley
HVVMRXALLeA0245C08	MnEA0245C08_TTACTCCT_L003_R2_001.fastq.gz	ERP006953	ERX558830	ERR602001	ERS543664	Paired End BACs barley
HVVMRXALLeA0245C24	MnEA0245C24_AGGAGAAC_L003_R1_001.fastq.gz	ERP006953	ERX558831	ERR602002	ERS543664	Paired End BACs barley
HVVMRXALLeA0245C24	MnEA0245C24_AGGAGAAC_L003_R2_001.fastq.gz	ERP006953	ERX558831	ERR602002	ERS543664	Paired End BACs barley
HVVMRXALLeA0245D08	MnEA0245D08_ATAGACGC_L003_R1_001.fastq.gz	ERP006953	ERX558832	ERR602003	ERS543664	Paired End BACs barley
HVVMRXALLeA0245D08	MnEA0245D08_ATAGACGC_L003_R2_001.fastq.gz	ERP006953	ERX558832	ERR602003	ERS543664	Paired End BACs barley
HVVMRXALLeA0245D20	MnEA0245D20_CGGAGGCC_L003_R1_001.fastq.gz	ERP006953	ERX558833	ERR602004	ERS543664	Paired End BACs barley
HVVMRXALLeA0245D20	MnEA0245D20_CGGAGGCC_L003_R2_001.fastq.gz	ERP006953	ERX558833	ERR602004	ERS543664	Paired End BACs barley
HVVMRXALLeA0245E06	MnEA0245E06_CTCTACGC_L003_R1_001.fastq.gz	ERP006953	ERX558834	ERR602005	ERS543664	Paired End BACs barley
HVVMRXALLeA0245E06	MnEA0245E06_CTCTACGC_L003_R2_001.fastq.gz	ERP006953	ERX558834	ERR602005	ERS543664	Paired End BACs barley
HVVMRXALLeA0245H13	MnEA0245H13_CTCTGGTC_L003_R1_001.fastq.gz	ERP006953	ERX558835	ERR602006	ERS543664	Paired End BACs barley
HVVMRXALLeA0245H13	MnEA0245H13_CTCTGGTC_L003_R2_001.fastq.gz	ERP006953	ERX558835	ERR602006	ERS543664	Paired End BACs barley
HVVMRXALLeA0245H17	MnEA0245H17_GCTAATCA_L003_R1_001.fastq.gz	ERP006953	ERX558836	ERR602007	ERS543664	Paired End BACs barley
HVVMRXALLeA0245H17	MnEA0245H17_GCTAATCA_L003_R2_001.fastq.gz	ERP006953	ERX558836	ERR602007	ERS543664	Paired End BACs barley
HVVMRXALLeA0245J14	MnEA0245J14_ATGAATCC_L003_R1_001.fastq.gz	ERP006953	ERX558837	ERR602008	ERS543664	Paired End BACs barley
HVVMRXALLeA0245J14	MnEA0245J14_ATGAATCC_L003_R2_001.fastq.gz	ERP006953	ERX558837	ERR602008	ERS543664	Paired End BACs barley
HVVMRXALLeA0245N14	MnEA0245N14_CGACCAAC_L003_R1_001.fastq.gz	ERP006953	ERX558838	ERR602009	ERS543664	Paired End BACs barley
HVVMRXALLeA0245N14	MnEA0245N14_CGACCAAC_L003_R2_001.fastq.gz	ERP006953	ERX558838	ERR602009	ERS543664	Paired End BACs barley
HVVMRXALLeA0245O19	MnEA0245O19_AGTCTCGC_L003_R1_001.fastq.gz	ERP006953	ERX558839	ERR602010	ERS543664	Paired End BACs barley
HVVMRXALLeA0245O19	MnEA0245O19_AGTCTCGC_L003_R2_001.fastq.gz	ERP006953	ERX558839	ERR602010	ERS543664	Paired End BACs barley
HVVMRXALLeA0246C14	MnEA0246C14_CCATCTAC_L003_R1_001.fastq.gz	ERP006953	ERX558840	ERR602011	ERS543664	Paired End BACs barley
HVVMRXALLeA0246C14	MnEA0246C14_CCATCTAC_L003_R2_001.fastq.gz	ERP006953	ERX558840	ERR602011	ERS543664	Paired End BACs barley
HVVMRXALLeA0246H14	MnEA0246H14_CTGCTCTC_L003_R1_001.fastq.gz	ERP006953	ERX558841	ERR602012	ERS543664	Paired End BACs barley
HVVMRXALLeA0246H14	MnEA0246H14_CTGCTCTC_L003_R2_001.fastq.gz	ERP006953	ERX558841	ERR602012	ERS543664	Paired End BACs barley
HVVMRXALLeA0246I06	MnEA0246I06_TTAACCTG_L003_R1_001.fastq.gz	ERP006953	ERX558842	ERR602013	ERS543664	Paired End BACs barley
HVVMRXALLeA0246I06	MnEA0246I06_TTAACCTG_L003_R2_001.fastq.gz	ERP006953	ERX558842	ERR602013	ERS543664	Paired End BACs barley
HVVMRXALLeA0246J12	MnEA0246J12_AGCAATCA_L003_R1_001.fastq.gz	ERP006953	ERX558843	ERR602014	ERS543664	Paired End BACs barley
HVVMRXALLeA0246J12	MnEA0246J12_AGCAATCA_L003_R2_001.fastq.gz	ERP006953	ERX558843	ERR602014	ERS543664	Paired End BACs barley
HVVMRXALLeA0246K04	MnEA0246K04_CATACGAC_L003_R1_001.fastq.gz	ERP006953	ERX558844	ERR602015	ERS543664	Paired End BACs barley
HVVMRXALLeA0246K04	MnEA0246K04_CATACGAC_L003_R2_001.fastq.gz	ERP006953	ERX558844	ERR602015	ERS543664	Paired End BACs barley
HVVMRXALLeA0246L06	MnEA0246L06_CGCCGGAC_L003_R1_001.fastq.gz	ERP006953	ERX558845	ERR602016	ERS543664	Paired End BACs barley
HVVMRXALLeA0246L06	MnEA0246L06_CGCCGGAC_L003_R2_001.fastq.gz	ERP006953	ERX558845	ERR602016	ERS543664	Paired End BACs barley
HVVMRXALLeA0246P05	MnEA0246P05_CATATCTC_L003_R1_001.fastq.gz	ERP006953	ERX558846	ERR602017	ERS543664	Paired End BACs barley
HVVMRXALLeA0246P05	MnEA0246P05_CATATCTC_L003_R2_001.fastq.gz	ERP006953	ERX558846	ERR602017	ERS543664	Paired End BACs barley
HVVMRXALLeA0246P07	MnEA0246P07_CCGAACTC_L003_R1_001.fastq.gz	ERP006953	ERX558847	ERR602018	ERS543664	Paired End BACs barley
HVVMRXALLeA0246P07	MnEA0246P07_CCGAACTC_L003_R2_001.fastq.gz	ERP006953	ERX558847	ERR602018	ERS543664	Paired End BACs barley
HVVMRXALLeA0247A02	MnEA0247A02_ACCAACTA_L003_R1_001.fastq.gz	ERP006953	ERX558848	ERR602019	ERS543664	Paired End BACs barley
HVVMRXALLeA0247A02	MnEA0247A02_ACCAACTA_L003_R2_001.fastq.gz	ERP006953	ERX558848	ERR602019	ERS543664	Paired End BACs barley
HVVMRXALLeA0247A08	MnEA0247A08_ATCATAAA_L003_R1_001.fastq.gz	ERP006953	ERX558849	ERR602020	ERS543664	Paired End BACs barley
HVVMRXALLeA0247A08	MnEA0247A08_ATCATAAA_L003_R2_001.fastq.gz	ERP006953	ERX558849	ERR602020	ERS543664	Paired End BACs barley
HVVMRXALLeA0247A15	MnEA0247A15_CAACCGTC_L003_R1_001.fastq.gz	ERP006953	ERX558850	ERR602021	ERS543664	Paired End BACs barley
HVVMRXALLeA0247A15	MnEA0247A15_CAACCGTC_L003_R2_001.fastq.gz	ERP006953	ERX558850	ERR602021	ERS543664	Paired End BACs barley
HVVMRXALLeA0247C03	MnEA0247C03_CGTCGTCC_L003_R1_001.fastq.gz	ERP006953	ERX558851	ERR602022	ERS543664	Paired End BACs barley
HVVMRXALLeA0247C03	MnEA0247C03_CGTCGTCC_L003_R2_001.fastq.gz	ERP006953	ERX558851	ERR602022	ERS543664	Paired End BACs barley
HVVMRXALLeA0247C21	MnEA0247C21_GCCATGCA_L003_R1_001.fastq.gz	ERP006953	ERX558852	ERR602023	ERS543664	Paired End BACs barley
HVVMRXALLeA0247C21	MnEA0247C21_GCCATGCA_L003_R2_001.fastq.gz	ERP006953	ERX558852	ERR602023	ERS543664	Paired End BACs barley
HVVMRXALLeA0247D01	MnEA0247D01_ATACGGTC_L003_R1_001.fastq.gz	ERP006953	ERX558853	ERR602024	ERS543664	Paired End BACs barley
HVVMRXALLeA0247D01	MnEA0247D01_ATACGGTC_L003_R2_001.fastq.gz	ERP006953	ERX558853	ERR602024	ERS543664	Paired End BACs barley
HVVMRXALLeA0247H17	MnEA0247H17_GCGAGTAA_L003_R1_001.fastq.gz	ERP006953	ERX558854	ERR602025	ERS543664	Paired End BACs barley
HVVMRXALLeA0247H17	MnEA0247H17_GCGAGTAA_L003_R2_001.fastq.gz	ERP006953	ERX558854	ERR602025	ERS543664	Paired End BACs barley
HVVMRXALLeA0247J14	MnEA0247J14_TGGCCTGG_L003_R1_001.fastq.gz	ERP006953	ERX558855	ERR602026	ERS543664	Paired End BACs barley
HVVMRXALLeA0247J14	MnEA0247J14_TGGCCTGG_L003_R2_001.fastq.gz	ERP006953	ERX558855	ERR602026	ERS543664	Paired End BACs barley
HVVMRXALLeA0247K21	MnEA0247K21_CATCGATC_L003_R1_001.fastq.gz	ERP006953	ERX558856	ERR602027	ERS543664	Paired End BACs barley
HVVMRXALLeA0247K21	MnEA0247K21_CATCGATC_L003_R2_001.fastq.gz	ERP006953	ERX558856	ERR602027	ERS543664	Paired End BACs barley
HVVMRXALLeA0247L05	MnEA0247L05_CCGTAGGC_L003_R1_001.fastq.gz	ERP006953	ERX558857	ERR602028	ERS543664	Paired End BACs barley
HVVMRXALLeA0247L05	MnEA0247L05_CCGTAGGC_L003_R2_001.fastq.gz	ERP006953	ERX558857	ERR602028	ERS543664	Paired End BACs barley
HVVMRXALLeA0247N07	MnEA0247N07_GCTGAGAA_L003_R1_001.fastq.gz	ERP006953	ERX558858	ERR602029	ERS543664	Paired End BACs barley
HVVMRXALLeA0247N07	MnEA0247N07_GCTGAGAA_L003_R2_001.fastq.gz	ERP006953	ERX558858	ERR602029	ERS543664	Paired End BACs barley
HVVMRXALLeA0248D03	MnEA0248D03_GCCTACGA_L003_R1_001.fastq.gz	ERP006953	ERX558859	ERR602030	ERS543664	Paired End BACs barley
HVVMRXALLeA0248D03	MnEA0248D03_GCCTACGA_L003_R2_001.fastq.gz	ERP006953	ERX558859	ERR602030	ERS543664	Paired End BACs barley
HVVMRXALLeA0248F01	MnEA0248F01_GACGATTA_L003_R1_001.fastq.gz	ERP006953	ERX558860	ERR602031	ERS543664	Paired End BACs barley
HVVMRXALLeA0248F01	MnEA0248F01_GACGATTA_L003_R2_001.fastq.gz	ERP006953	ERX558860	ERR602031	ERS543664	Paired End BACs barley
HVVMRXALLeA0248F13	MnEA0248F13_AGTTCGAC_L003_R1_001.fastq.gz	ERP006953	ERX558861	ERR602032	ERS543664	Paired End BACs barley
HVVMRXALLeA0248F13	MnEA0248F13_AGTTCGAC_L003_R2_001.fastq.gz	ERP006953	ERX558861	ERR602032	ERS543664	Paired End BACs barley
HVVMRXALLeA0248G09	MnEA0248G09_CGTACTGC_L003_R1_001.fastq.gz	ERP006953	ERX558862	ERR602033	ERS543664	Paired End BACs barley
HVVMRXALLeA0248G09	MnEA0248G09_CGTACTGC_L003_R2_001.fastq.gz	ERP006953	ERX558862	ERR602033	ERS543664	Paired End BACs barley
HVVMRXALLeA0248H01	MnEA0248H01_TTACGACG_L003_R1_001.fastq.gz	ERP006953	ERX558863	ERR602034	ERS543664	Paired End BACs barley
HVVMRXALLeA0248H01	MnEA0248H01_TTACGACG_L003_R2_001.fastq.gz	ERP006953	ERX558863	ERR602034	ERS543664	Paired End BACs barley
HVVMRXALLeA0248H04	MnEA0248H04_TTAGCCAT_L003_R1_001.fastq.gz	ERP006953	ERX558864	ERR602035	ERS543664	Paired End BACs barley
HVVMRXALLeA0248H04	MnEA0248H04_TTAGCCAT_L003_R2_001.fastq.gz	ERP006953	ERX558864	ERR602035	ERS543664	Paired End BACs barley
HVVMRXALLeA0248J07	MnEA0248J07_ATAAGAGC_L003_R1_001.fastq.gz	ERP006953	ERX558865	ERR602036	ERS543664	Paired End BACs barley
HVVMRXALLeA0248J07	MnEA0248J07_ATAAGAGC_L003_R2_001.fastq.gz	ERP006953	ERX558865	ERR602036	ERS543664	Paired End BACs barley
HVVMRXALLeA0248L05	MnEA0248L05_CGCGCTCC_L003_R1_001.fastq.gz	ERP006953	ERX558866	ERR602037	ERS543664	Paired End BACs barley
HVVMRXALLeA0248L05	MnEA0248L05_CGCGCTCC_L003_R2_001.fastq.gz	ERP006953	ERX558866	ERR602037	ERS543664	Paired End BACs barley
HVVMRXALLeA0248L09	MnEA0248L09_CTAAGCTC_L003_R1_001.fastq.gz	ERP006953	ERX558867	ERR602038	ERS543664	Paired End BACs barley
HVVMRXALLeA0248L09	MnEA0248L09_CTAAGCTC_L003_R2_001.fastq.gz	ERP006953	ERX558867	ERR602038	ERS543664	Paired End BACs barley
HVVMRXALLeA0248M15	MnEA0248M15_CGCTCGGC_L003_R1_001.fastq.gz	ERP006953	ERX558868	ERR602039	ERS543664	Paired End BACs barley
HVVMRXALLeA0248M15	MnEA0248M15_CGCTCGGC_L003_R2_001.fastq.gz	ERP006953	ERX558868	ERR602039	ERS543664	Paired End BACs barley
HVVMRXALLeA0248O12	MnEA0248O12_CCGGTACA_L003_R1_001.fastq.gz	ERP006953	ERX558869	ERR602040	ERS543664	Paired End BACs barley
HVVMRXALLeA0248O12	MnEA0248O12_CCGGTACA_L003_R2_001.fastq.gz	ERP006953	ERX558869	ERR602040	ERS543664	Paired End BACs barley
HVVMRXALLeA0249A05	MnEA0249A05_CAACGCGC_L003_R1_001.fastq.gz	ERP006953	ERX558870	ERR602041	ERS543664	Paired End BACs barley
HVVMRXALLeA0249A05	MnEA0249A05_CAACGCGC_L003_R2_001.fastq.gz	ERP006953	ERX558870	ERR602041	ERS543664	Paired End BACs barley
HVVMRXALLeA0249B20	MnEA0249B20_CTTGGAAA_L003_R1_001.fastq.gz	ERP006953	ERX558871	ERR602042	ERS543664	Paired End BACs barley
HVVMRXALLeA0249B20	MnEA0249B20_CTTGGAAA_L003_R2_001.fastq.gz	ERP006953	ERX558871	ERR602042	ERS543664	Paired End BACs barley
HVVMRXALLeA0249F24	MnEA0249F24_TGGAATAA_L003_R1_001.fastq.gz	ERP006953	ERX558872	ERR602043	ERS543664	Paired End BACs barley
HVVMRXALLeA0249F24	MnEA0249F24_TGGAATAA_L003_R2_001.fastq.gz	ERP006953	ERX558872	ERR602043	ERS543664	Paired End BACs barley
HVVMRXALLeA0249L17	MnEA0249L17_CCTATTCC_L003_R1_001.fastq.gz	ERP006953	ERX558873	ERR602044	ERS543664	Paired End BACs barley
HVVMRXALLeA0249L17	MnEA0249L17_CCTATTCC_L003_R2_001.fastq.gz	ERP006953	ERX558873	ERR602044	ERS543664	Paired End BACs barley
HVVMRXALLeA0249M01	MnEA0249M01_CTCCATCC_L003_R1_001.fastq.gz	ERP006953	ERX558874	ERR602045	ERS543664	Paired End BACs barley
HVVMRXALLeA0249M01	MnEA0249M01_CTCCATCC_L003_R2_001.fastq.gz	ERP006953	ERX558874	ERR602045	ERS543664	Paired End BACs barley
HVVMRXALLeA0249N08	MnEA0249N08_ATTACGCC_L003_R1_001.fastq.gz	ERP006953	ERX558875	ERR602046	ERS543664	Paired End BACs barley
HVVMRXALLeA0249N08	MnEA0249N08_ATTACGCC_L003_R2_001.fastq.gz	ERP006953	ERX558875	ERR602046	ERS543664	Paired End BACs barley
HVVMRXALLeA0249N22	MnEA0249N22_TTGCCTCT_L003_R1_001.fastq.gz	ERP006953	ERX558876	ERR602047	ERS543664	Paired End BACs barley
HVVMRXALLeA0249N22	MnEA0249N22_TTGCCTCT_L003_R2_001.fastq.gz	ERP006953	ERX558876	ERR602047	ERS543664	Paired End BACs barley
HVVMRXALLeA0249N24	MnEA0249N24_CCTCTAGA_L003_R1_001.fastq.gz	ERP006953	ERX558877	ERR602048	ERS543664	Paired End BACs barley
HVVMRXALLeA0249N24	MnEA0249N24_CCTCTAGA_L003_R2_001.fastq.gz	ERP006953	ERX558877	ERR602048	ERS543664	Paired End BACs barley
HVVMRXALLeA0249O04	MnEA0249O04_GCATATTA_L003_R1_001.fastq.gz	ERP006953	ERX558878	ERR602049	ERS543664	Paired End BACs barley
HVVMRXALLeA0249O04	MnEA0249O04_GCATATTA_L003_R2_001.fastq.gz	ERP006953	ERX558878	ERR602049	ERS543664	Paired End BACs barley
HVVMRXALLeA0249P08	MnEA0249P08_CGCGTATC_L003_R1_001.fastq.gz	ERP006953	ERX558879	ERR602050	ERS543664	Paired End BACs barley
HVVMRXALLeA0249P08	MnEA0249P08_CGCGTATC_L003_R2_001.fastq.gz	ERP006953	ERX558879	ERR602050	ERS543664	Paired End BACs barley
HVVMRXALLeA0250B01	MnEA0250B01_GAGGTAAT_L003_R1_001.fastq.gz	ERP006953	ERX558880	ERR602051	ERS543664	Paired End BACs barley
HVVMRXALLeA0250B01	MnEA0250B01_GAGGTAAT_L003_R2_001.fastq.gz	ERP006953	ERX558880	ERR602051	ERS543664	Paired End BACs barley
HVVMRXALLeA0250C05	MnEA0250C05_CCAGTTAT_L003_R1_001.fastq.gz	ERP006953	ERX558881	ERR602052	ERS543664	Paired End BACs barley
HVVMRXALLeA0250C05	MnEA0250C05_CCAGTTAT_L003_R2_001.fastq.gz	ERP006953	ERX558881	ERR602052	ERS543664	Paired End BACs barley
HVVMRXALLeA0250C07	MnEA0250C07_CGTCTTAG_L003_R1_001.fastq.gz	ERP006953	ERX558882	ERR602053	ERS543664	Paired End BACs barley
HVVMRXALLeA0250C07	MnEA0250C07_CGTCTTAG_L003_R2_001.fastq.gz	ERP006953	ERX558882	ERR602053	ERS543664	Paired End BACs barley
HVVMRXALLeA0250F02	MnEA0250F02_ATCGTACC_L003_R1_001.fastq.gz	ERP006953	ERX558883	ERR602054	ERS543664	Paired End BACs barley
HVVMRXALLeA0250F02	MnEA0250F02_ATCGTACC_L003_R2_001.fastq.gz	ERP006953	ERX558883	ERR602054	ERS543664	Paired End BACs barley
HVVMRXALLeA0250H09	MnEA0250H09_CATAATAT_L003_R1_001.fastq.gz	ERP006953	ERX558884	ERR602055	ERS543664	Paired End BACs barley
HVVMRXALLeA0250H09	MnEA0250H09_CATAATAT_L003_R2_001.fastq.gz	ERP006953	ERX558884	ERR602055	ERS543664	Paired End BACs barley
HVVMRXALLeA0250H17	MnEA0250H17_CCTCATAC_L003_R1_001.fastq.gz	ERP006953	ERX558885	ERR602056	ERS543664	Paired End BACs barley
HVVMRXALLeA0250H17	MnEA0250H17_CCTCATAC_L003_R2_001.fastq.gz	ERP006953	ERX558885	ERR602056	ERS543664	Paired End BACs barley
HVVMRXALLeA0250L19	MnEA0250L19_ATCCATAA_L003_R1_001.fastq.gz	ERP006953	ERX558886	ERR602057	ERS543664	Paired End BACs barley
HVVMRXALLeA0250L19	MnEA0250L19_ATCCATAA_L003_R2_001.fastq.gz	ERP006953	ERX558886	ERR602057	ERS543664	Paired End BACs barley
HVVMRXALLeA0250M11	MnEA0250M11_CCTGGCAG_L003_R1_001.fastq.gz	ERP006953	ERX558887	ERR602058	ERS543664	Paired End BACs barley
HVVMRXALLeA0250M11	MnEA0250M11_CCTGGCAG_L003_R2_001.fastq.gz	ERP006953	ERX558887	ERR602058	ERS543664	Paired End BACs barley
HVVMRXALLeA0250M13	MnEA0250M13_CTCCTGAG_L003_R1_001.fastq.gz	ERP006953	ERX558888	ERR602059	ERS543664	Paired End BACs barley
HVVMRXALLeA0250M13	MnEA0250M13_CTCCTGAG_L003_R2_001.fastq.gz	ERP006953	ERX558888	ERR602059	ERS543664	Paired End BACs barley
HVVMRXALLeA0251B16	MnEA0251B16_CTTGACCA_L003_R1_001.fastq.gz	ERP006953	ERX558889	ERR602060	ERS543664	Paired End BACs barley
HVVMRXALLeA0251B16	MnEA0251B16_CTTGACCA_L003_R2_001.fastq.gz	ERP006953	ERX558889	ERR602060	ERS543664	Paired End BACs barley
HVVMRXALLeA0251C01	MnEA0251C01_CTAATACC_L003_R1_001.fastq.gz	ERP006953	ERX558890	ERR602061	ERS543664	Paired End BACs barley
HVVMRXALLeA0251C01	MnEA0251C01_CTAATACC_L003_R2_001.fastq.gz	ERP006953	ERX558890	ERR602061	ERS543664	Paired End BACs barley
HVVMRXALLeA0251E20	MnEA0251E20_CTTATAGT_L003_R1_001.fastq.gz	ERP006953	ERX558891	ERR602062	ERS543664	Paired End BACs barley
HVVMRXALLeA0251E20	MnEA0251E20_CTTATAGT_L003_R2_001.fastq.gz	ERP006953	ERX558891	ERR602062	ERS543664	Paired End BACs barley
HVVMRXALLeA0251H16	MnEA0251H16_CTCGGAGC_L003_R1_001.fastq.gz	ERP006953	ERX558892	ERR602063	ERS543664	Paired End BACs barley
HVVMRXALLeA0251H16	MnEA0251H16_CTCGGAGC_L003_R2_001.fastq.gz	ERP006953	ERX558892	ERR602063	ERS543664	Paired End BACs barley
HVVMRXALLeA0251H17	MnEA0251H17_CTTGATTC_L003_R1_001.fastq.gz	ERP006953	ERX558893	ERR602064	ERS543664	Paired End BACs barley
HVVMRXALLeA0251H17	MnEA0251H17_CTTGATTC_L003_R2_001.fastq.gz	ERP006953	ERX558893	ERR602064	ERS543664	Paired End BACs barley
HVVMRXALLeA0251I14	MnEA0251I14_ATCAATGG_L003_R1_001.fastq.gz	ERP006953	ERX558894	ERR602065	ERS543664	Paired End BACs barley
HVVMRXALLeA0251I14	MnEA0251I14_ATCAATGG_L003_R2_001.fastq.gz	ERP006953	ERX558894	ERR602065	ERS543664	Paired End BACs barley
HVVMRXALLeA0251I15	MnEA0251I15_CAGTTAAC_L003_R1_001.fastq.gz	ERP006953	ERX558895	ERR602066	ERS543664	Paired End BACs barley
HVVMRXALLeA0251I15	MnEA0251I15_CAGTTAAC_L003_R2_001.fastq.gz	ERP006953	ERX558895	ERR602066	ERS543664	Paired End BACs barley
HVVMRXALLeA0251J04	MnEA0251J04_CCAGCAAG_L003_R1_001.fastq.gz	ERP006953	ERX558896	ERR602067	ERS543664	Paired End BACs barley
HVVMRXALLeA0251J04	MnEA0251J04_CCAGCAAG_L003_R2_001.fastq.gz	ERP006953	ERX558896	ERR602067	ERS543664	Paired End BACs barley
HVVMRXALLeA0251J15	MnEA0251J15_CTTAGTAC_L003_R1_001.fastq.gz	ERP006953	ERX558897	ERR602068	ERS543664	Paired End BACs barley
HVVMRXALLeA0251J15	MnEA0251J15_CTTAGTAC_L003_R2_001.fastq.gz	ERP006953	ERX558897	ERR602068	ERS543664	Paired End BACs barley
HVVMRXALLeA0252B21	MnEA0252B21_GATATTAC_L003_R1_001.fastq.gz	ERP006953	ERX558898	ERR602069	ERS543664	Paired End BACs barley
HVVMRXALLeA0252B21	MnEA0252B21_GATATTAC_L003_R2_001.fastq.gz	ERP006953	ERX558898	ERR602069	ERS543664	Paired End BACs barley
HVVMRXALLeA0252C24	MnEA0252C24_CATATAAG_L003_R1_001.fastq.gz	ERP006953	ERX558899	ERR602070	ERS543664	Paired End BACs barley
HVVMRXALLeA0252C24	MnEA0252C24_CATATAAG_L003_R2_001.fastq.gz	ERP006953	ERX558899	ERR602070	ERS543664	Paired End BACs barley
HVVMRXALLeA0252E02	MnEA0252E02_CATCTCAT_L003_R1_001.fastq.gz	ERP006953	ERX558900	ERR602071	ERS543664	Paired End BACs barley
HVVMRXALLeA0252E02	MnEA0252E02_CATCTCAT_L003_R2_001.fastq.gz	ERP006953	ERX558900	ERR602071	ERS543664	Paired End BACs barley
HVVMRXALLeA0252N07	MnEA0252N07_CATGCATT_L003_R1_001.fastq.gz	ERP006953	ERX558901	ERR602072	ERS543664	Paired End BACs barley
HVVMRXALLeA0252N07	MnEA0252N07_CATGCATT_L003_R2_001.fastq.gz	ERP006953	ERX558901	ERR602072	ERS543664	Paired End BACs barley
HVVMRXALLeA0252N18	MnEA0252N18_CGAGTACG_L003_R1_001.fastq.gz	ERP006953	ERX558902	ERR602073	ERS543664	Paired End BACs barley
HVVMRXALLeA0252N18	MnEA0252N18_CGAGTACG_L003_R2_001.fastq.gz	ERP006953	ERX558902	ERR602073	ERS543664	Paired End BACs barley
HVVMRXALLeA0252N19	MnEA0252N19_CTAGATAG_L003_R1_001.fastq.gz	ERP006953	ERX558903	ERR602074	ERS543664	Paired End BACs barley
HVVMRXALLeA0252N19	MnEA0252N19_CTAGATAG_L003_R2_001.fastq.gz	ERP006953	ERX558903	ERR602074	ERS543664	Paired End BACs barley
HVVMRXALLeA0253A21	MnEA0253A21_CTCCTACT_L003_R1_001.fastq.gz	ERP006953	ERX558904	ERR602075	ERS543664	Paired End BACs barley
HVVMRXALLeA0253A21	MnEA0253A21_CTCCTACT_L003_R2_001.fastq.gz	ERP006953	ERX558904	ERR602075	ERS543664	Paired End BACs barley
HVVMRXALLeA0253D19	MnEA0253D19_CAGGCAAA_L003_R1_001.fastq.gz	ERP006953	ERX558905	ERR602076	ERS543664	Paired End BACs barley
HVVMRXALLeA0253D19	MnEA0253D19_CAGGCAAA_L003_R2_001.fastq.gz	ERP006953	ERX558905	ERR602076	ERS543664	Paired End BACs barley
HVVMRXALLeA0253E17	MnEA0253E17_CGATTAAT_L003_R1_001.fastq.gz	ERP006953	ERX558906	ERR602077	ERS543664	Paired End BACs barley
HVVMRXALLeA0253E17	MnEA0253E17_CGATTAAT_L003_R2_001.fastq.gz	ERP006953	ERX558906	ERR602077	ERS543664	Paired End BACs barley
HVVMRXALLeA0253F09	MnEA0253F09_CTCTCAAG_L003_R1_001.fastq.gz	ERP006953	ERX558907	ERR602078	ERS543664	Paired End BACs barley
HVVMRXALLeA0253F09	MnEA0253F09_CTCTCAAG_L003_R2_001.fastq.gz	ERP006953	ERX558907	ERR602078	ERS543664	Paired End BACs barley
HVVMRXALLeA0253H20	MnEA0253H20_GATGGAAG_L003_R1_001.fastq.gz	ERP006953	ERX558908	ERR602079	ERS543664	Paired End BACs barley
HVVMRXALLeA0253H20	MnEA0253H20_GATGGAAG_L003_R2_001.fastq.gz	ERP006953	ERX558908	ERR602079	ERS543664	Paired End BACs barley
HVVMRXALLeA0253N11	MnEA0253N11_ATGGTATT_L003_R1_001.fastq.gz	ERP006953	ERX558909	ERR602080	ERS543664	Paired End BACs barley
HVVMRXALLeA0253N11	MnEA0253N11_ATGGTATT_L003_R2_001.fastq.gz	ERP006953	ERX558909	ERR602080	ERS543664	Paired End BACs barley
HVVMRXALLeA0254A06	MnEA0254A06_GCCAGACT_L003_R1_001.fastq.gz	ERP006953	ERX558910	ERR602081	ERS543664	Paired End BACs barley
HVVMRXALLeA0254A06	MnEA0254A06_GCCAGACT_L003_R2_001.fastq.gz	ERP006953	ERX558910	ERR602081	ERS543664	Paired End BACs barley
HVVMRXALLeA0254A19	MnEA0254A19_ATTCGAAG_L003_R1_001.fastq.gz	ERP006953	ERX558911	ERR602082	ERS543664	Paired End BACs barley
HVVMRXALLeA0254A19	MnEA0254A19_ATTCGAAG_L003_R2_001.fastq.gz	ERP006953	ERX558911	ERR602082	ERS543664	Paired End BACs barley
HVVMRXALLeA0254I06	MnEA0254I06_GACTATAT_L003_R1_001.fastq.gz	ERP006953	ERX558912	ERR602083	ERS543664	Paired End BACs barley
HVVMRXALLeA0254I06	MnEA0254I06_GACTATAT_L003_R2_001.fastq.gz	ERP006953	ERX558912	ERR602083	ERS543664	Paired End BACs barley
HVVMRXALLeA0254K04	MnEA0254K04_GAGAATCT_L003_R1_001.fastq.gz	ERP006953	ERX558913	ERR602084	ERS543664	Paired End BACs barley
HVVMRXALLeA0254K04	MnEA0254K04_GAGAATCT_L003_R2_001.fastq.gz	ERP006953	ERX558913	ERR602084	ERS543664	Paired End BACs barley
HVVMRXALLeA0254L06	MnEA0254L06_ATTGGCAT_L003_R1_001.fastq.gz	ERP006953	ERX558914	ERR602085	ERS543664	Paired End BACs barley
HVVMRXALLeA0254L06	MnEA0254L06_ATTGGCAT_L003_R2_001.fastq.gz	ERP006953	ERX558914	ERR602085	ERS543664	Paired End BACs barley
HVVMRXALLeA0255A13	MnEA0255A13_CAAGAATA_L003_R1_001.fastq.gz	ERP006953	ERX558915	ERR602086	ERS543664	Paired End BACs barley
HVVMRXALLeA0255A13	MnEA0255A13_CAAGAATA_L003_R2_001.fastq.gz	ERP006953	ERX558915	ERR602086	ERS543664	Paired End BACs barley
HVVMRXALLeA0255E24	MnEA0255E24_GCAACCAG_L003_R1_001.fastq.gz	ERP006953	ERX558916	ERR602087	ERS543664	Paired End BACs barley
HVVMRXALLeA0255E24	MnEA0255E24_GCAACCAG_L003_R2_001.fastq.gz	ERP006953	ERX558916	ERR602087	ERS543664	Paired End BACs barley
HVVMRXALLeA0255G11	MnEA0255G11_CGCAATAC_L003_R1_001.fastq.gz	ERP006953	ERX558917	ERR602088	ERS543664	Paired End BACs barley
HVVMRXALLeA0255G11	MnEA0255G11_CGCAATAC_L003_R2_001.fastq.gz	ERP006953	ERX558917	ERR602088	ERS543664	Paired End BACs barley
HVVMRXALLeA0255H08	MnEA0255H08_ATTATATC_L003_R1_001.fastq.gz	ERP006953	ERX558918	ERR602089	ERS543664	Paired End BACs barley
HVVMRXALLeA0255H08	MnEA0255H08_ATTATATC_L003_R2_001.fastq.gz	ERP006953	ERX558918	ERR602089	ERS543664	Paired End BACs barley
HVVMRXALLeA0255L02	MnEA0255L02_CTTGCCGG_L003_R1_001.fastq.gz	ERP006953	ERX558919	ERR602090	ERS543664	Paired End BACs barley
HVVMRXALLeA0255L02	MnEA0255L02_CTTGCCGG_L003_R2_001.fastq.gz	ERP006953	ERX558919	ERR602090	ERS543664	Paired End BACs barley
HVVMRXALLeA0255L17	MnEA0255L17_ATCAAGAC_L003_R1_001.fastq.gz	ERP006953	ERX558920	ERR602091	ERS543664	Paired End BACs barley
HVVMRXALLeA0255L17	MnEA0255L17_ATCAAGAC_L003_R2_001.fastq.gz	ERP006953	ERX558920	ERR602091	ERS543664	Paired End BACs barley
HVVMRXALLeA0256B12	MnEA0256B12_ATTCTTAT_L003_R1_001.fastq.gz	ERP006953	ERX558921	ERR602092	ERS543664	Paired End BACs barley
HVVMRXALLeA0256B12	MnEA0256B12_ATTCTTAT_L003_R2_001.fastq.gz	ERP006953	ERX558921	ERR602092	ERS543664	Paired End BACs barley
HVVMRXALLeA0256F01	MnEA0256F01_CATTGAAT_L003_R1_001.fastq.gz	ERP006953	ERX558922	ERR602093	ERS543664	Paired End BACs barley
HVVMRXALLeA0256F01	MnEA0256F01_CATTGAAT_L003_R2_001.fastq.gz	ERP006953	ERX558922	ERR602093	ERS543664	Paired End BACs barley
HVVMRXALLeA0256I02	MnEA0256I02_CTGGTTGC_L003_R1_001.fastq.gz	ERP006953	ERX558923	ERR602094	ERS543664	Paired End BACs barley
HVVMRXALLeA0256I02	MnEA0256I02_CTGGTTGC_L003_R2_001.fastq.gz	ERP006953	ERX558923	ERR602094	ERS543664	Paired End BACs barley
HVVMRXALLeA0256M04	MnEA0256M04_GCCGAGCT_L003_R1_001.fastq.gz	ERP006953	ERX558924	ERR602095	ERS543664	Paired End BACs barley
HVVMRXALLeA0256M04	MnEA0256M04_GCCGAGCT_L003_R2_001.fastq.gz	ERP006953	ERX558924	ERR602095	ERS543664	Paired End BACs barley
HVVMRXALLeA0256M09	MnEA0256M09_AACTGCTT_L003_R1_001.fastq.gz	ERP006953	ERX558925	ERR602096	ERS543664	Paired End BACs barley
HVVMRXALLeA0256M09	MnEA0256M09_AACTGCTT_L003_R2_001.fastq.gz	ERP006953	ERX558925	ERR602096	ERS543664	Paired End BACs barley
HVVMRXALLeA0256N08	MnEA0256N08_ACCGGCGC_L003_R1_001.fastq.gz	ERP006953	ERX558926	ERR602097	ERS543664	Paired End BACs barley
HVVMRXALLeA0256N08	MnEA0256N08_ACCGGCGC_L003_R2_001.fastq.gz	ERP006953	ERX558926	ERR602097	ERS543664	Paired End BACs barley
HVVMRXALLeA0256N17	MnEA0256N17_AAGCATAC_L003_R1_001.fastq.gz	ERP006953	ERX558927	ERR602098	ERS543664	Paired End BACs barley
HVVMRXALLeA0256N17	MnEA0256N17_AAGCATAC_L003_R2_001.fastq.gz	ERP006953	ERX558927	ERR602098	ERS543664	Paired End BACs barley
HVVMRXALLeA0257E14	MnEA0257E14_AATCCTAG_L003_R1_001.fastq.gz	ERP006953	ERX558928	ERR602099	ERS543664	Paired End BACs barley
HVVMRXALLeA0257E14	MnEA0257E14_AATCCTAG_L003_R2_001.fastq.gz	ERP006953	ERX558928	ERR602099	ERS543664	Paired End BACs barley
HVVMRXALLeA0257G10	MnEA0257G10_AATCTCTG_L003_R1_001.fastq.gz	ERP006953	ERX558929	ERR602100	ERS543664	Paired End BACs barley
HVVMRXALLeA0257G10	MnEA0257G10_AATCTCTG_L003_R2_001.fastq.gz	ERP006953	ERX558929	ERR602100	ERS543664	Paired End BACs barley
HVVMRXALLeA0257H20	MnEA0257H20_AATTAACC_L003_R1_001.fastq.gz	ERP006953	ERX558930	ERR602101	ERS543664	Paired End BACs barley
HVVMRXALLeA0257H20	MnEA0257H20_AATTAACC_L003_R2_001.fastq.gz	ERP006953	ERX558930	ERR602101	ERS543664	Paired End BACs barley
HVVMRXALLeA0257I04	MnEA0257I04_TGCGATAG_L003_R1_001.fastq.gz	ERP006953	ERX558931	ERR602102	ERS543664	Paired End BACs barley
HVVMRXALLeA0257I04	MnEA0257I04_TGCGATAG_L003_R2_001.fastq.gz	ERP006953	ERX558931	ERR602102	ERS543664	Paired End BACs barley
HVVMRXALLeA0257I06	MnEA0257I06_AACGCTGC_L003_R1_001.fastq.gz	ERP006953	ERX558932	ERR602103	ERS543664	Paired End BACs barley
HVVMRXALLeA0257I06	MnEA0257I06_AACGCTGC_L003_R2_001.fastq.gz	ERP006953	ERX558932	ERR602103	ERS543664	Paired End BACs barley
HVVMRXALLeA0257J04	MnEA0257J04_AATAATTC_L003_R1_001.fastq.gz	ERP006953	ERX558933	ERR602104	ERS543664	Paired End BACs barley
HVVMRXALLeA0257J04	MnEA0257J04_AATAATTC_L003_R2_001.fastq.gz	ERP006953	ERX558933	ERR602104	ERS543664	Paired End BACs barley
HVVMRXALLeA0257J16	MnEA0257J16_AATGAGAG_L003_R1_001.fastq.gz	ERP006953	ERX558934	ERR602105	ERS543664	Paired End BACs barley
HVVMRXALLeA0257J16	MnEA0257J16_AATGAGAG_L003_R2_001.fastq.gz	ERP006953	ERX558934	ERR602105	ERS543664	Paired End BACs barley
HVVMRXALLeA0257K01	MnEA0257K01_TTCAATAT_L003_R1_001.fastq.gz	ERP006953	ERX558935	ERR602106	ERS543664	Paired End BACs barley
HVVMRXALLeA0257K01	MnEA0257K01_TTCAATAT_L003_R2_001.fastq.gz	ERP006953	ERX558935	ERR602106	ERS543664	Paired End BACs barley
HVVMRXALLeA0257O12	MnEA0257O12_ACCGGAAG_L003_R1_001.fastq.gz	ERP006953	ERX558936	ERR602107	ERS543664	Paired End BACs barley
HVVMRXALLeA0257O12	MnEA0257O12_ACCGGAAG_L003_R2_001.fastq.gz	ERP006953	ERX558936	ERR602107	ERS543664	Paired End BACs barley
HVVMRXALLeA0258B09	MnEA0258B09_AAGATCAG_L003_R1_001.fastq.gz	ERP006953	ERX558937	ERR602108	ERS543664	Paired End BACs barley
HVVMRXALLeA0258B09	MnEA0258B09_AAGATCAG_L003_R2_001.fastq.gz	ERP006953	ERX558937	ERR602108	ERS543664	Paired End BACs barley
HVVMRXALLeA0258B10	MnEA0258B10_AAGGAACT_L003_R1_001.fastq.gz	ERP006953	ERX558938	ERR602109	ERS543664	Paired End BACs barley
HVVMRXALLeA0258B10	MnEA0258B10_AAGGAACT_L003_R2_001.fastq.gz	ERP006953	ERX558938	ERR602109	ERS543664	Paired End BACs barley
HVVMRXALLeA0258G08	MnEA0258G08_AAGCCATT_L003_R1_001.fastq.gz	ERP006953	ERX558939	ERR602110	ERS543664	Paired End BACs barley
HVVMRXALLeA0258G08	MnEA0258G08_AAGCCATT_L003_R2_001.fastq.gz	ERP006953	ERX558939	ERR602110	ERS543664	Paired End BACs barley
HVVMRXALLeA0258G13	MnEA0258G13_AATCAGGC_L003_R1_001.fastq.gz	ERP006953	ERX558940	ERR602111	ERS543664	Paired End BACs barley
HVVMRXALLeA0258G13	MnEA0258G13_AATCAGGC_L003_R2_001.fastq.gz	ERP006953	ERX558940	ERR602111	ERS543664	Paired End BACs barley
HVVMRXALLeA0258H11	MnEA0258H11_GCGAATTG_L003_R1_001.fastq.gz	ERP006953	ERX558941	ERR602112	ERS543664	Paired End BACs barley
HVVMRXALLeA0258H11	MnEA0258H11_GCGAATTG_L003_R2_001.fastq.gz	ERP006953	ERX558941	ERR602112	ERS543664	Paired End BACs barley
HVVMRXALLeA0258K10	MnEA0258K10_AATCTACT_L003_R1_001.fastq.gz	ERP006953	ERX558942	ERR602113	ERS543664	Paired End BACs barley
HVVMRXALLeA0258K10	MnEA0258K10_AATCTACT_L003_R2_001.fastq.gz	ERP006953	ERX558942	ERR602113	ERS543664	Paired End BACs barley
HVVMRXALLeA0258L20	MnEA0258L20_GCTATAAT_L003_R1_001.fastq.gz	ERP006953	ERX558943	ERR602114	ERS543664	Paired End BACs barley
HVVMRXALLeA0258L20	MnEA0258L20_GCTATAAT_L003_R2_001.fastq.gz	ERP006953	ERX558943	ERR602114	ERS543664	Paired End BACs barley
HVVMRXALLeA0258L21	MnEA0258L21_AACGCGAT_L003_R1_001.fastq.gz	ERP006953	ERX558944	ERR602115	ERS543664	Paired End BACs barley
HVVMRXALLeA0258L21	MnEA0258L21_AACGCGAT_L003_R2_001.fastq.gz	ERP006953	ERX558944	ERR602115	ERS543664	Paired End BACs barley
HVVMRXALLeA0258M06	MnEA0258M06_AAGTAGCG_L003_R1_001.fastq.gz	ERP006953	ERX558945	ERR602116	ERS543664	Paired End BACs barley
HVVMRXALLeA0258M06	MnEA0258M06_AAGTAGCG_L003_R2_001.fastq.gz	ERP006953	ERX558945	ERR602116	ERS543664	Paired End BACs barley
HVVMRXALLeA0258P04	MnEA0258P04_ACCTATAC_L003_R1_001.fastq.gz	ERP006953	ERX558946	ERR602117	ERS543664	Paired End BACs barley
HVVMRXALLeA0258P04	MnEA0258P04_ACCTATAC_L003_R2_001.fastq.gz	ERP006953	ERX558946	ERR602117	ERS543664	Paired End BACs barley
HVVMRXALLeA0259B19	MnEA0259B19_ACCTCAGC_L003_R1_001.fastq.gz	ERP006953	ERX558947	ERR602118	ERS543664	Paired End BACs barley
HVVMRXALLeA0259B19	MnEA0259B19_ACCTCAGC_L003_R2_001.fastq.gz	ERP006953	ERX558947	ERR602118	ERS543664	Paired End BACs barley
HVVMRXALLeA0259C05	MnEA0259C05_AACCATCG_L003_R1_001.fastq.gz	ERP006953	ERX558948	ERR602119	ERS543664	Paired End BACs barley
HVVMRXALLeA0259C05	MnEA0259C05_AACCATCG_L003_R2_001.fastq.gz	ERP006953	ERX558948	ERR602119	ERS543664	Paired End BACs barley
HVVMRXALLeA0259F03	MnEA0259F03_AATTCGGT_L003_R1_001.fastq.gz	ERP006953	ERX558949	ERR602120	ERS543664	Paired End BACs barley
HVVMRXALLeA0259F03	MnEA0259F03_AATTCGGT_L003_R2_001.fastq.gz	ERP006953	ERX558949	ERR602120	ERS543664	Paired End BACs barley
HVVMRXALLeA0259I03	MnEA0259I03_AATGCAGG_L003_R1_001.fastq.gz	ERP006953	ERX558950	ERR602121	ERS543664	Paired End BACs barley
HVVMRXALLeA0259I03	MnEA0259I03_AATGCAGG_L003_R2_001.fastq.gz	ERP006953	ERX558950	ERR602121	ERS543664	Paired End BACs barley
HVVMRXALLeA0259I16	MnEA0259I16_AACGGAGT_L003_R1_001.fastq.gz	ERP006953	ERX558951	ERR602122	ERS543664	Paired End BACs barley
HVVMRXALLeA0259I16	MnEA0259I16_AACGGAGT_L003_R2_001.fastq.gz	ERP006953	ERX558951	ERR602122	ERS543664	Paired End BACs barley
HVVMRXALLeA0259J11	MnEA0259J11_ACCAGCAT_L003_R1_001.fastq.gz	ERP006953	ERX558952	ERR602123	ERS543664	Paired End BACs barley
HVVMRXALLeA0259J11	MnEA0259J11_ACCAGCAT_L003_R2_001.fastq.gz	ERP006953	ERX558952	ERR602123	ERS543664	Paired End BACs barley
HVVMRXALLeA0259K12	MnEA0259K12_AATGGCTC_L003_R1_001.fastq.gz	ERP006953	ERX558953	ERR602124	ERS543664	Paired End BACs barley
HVVMRXALLeA0259K12	MnEA0259K12_AATGGCTC_L003_R2_001.fastq.gz	ERP006953	ERX558953	ERR602124	ERS543664	Paired End BACs barley
HVVMRXALLeA0259K14	MnEA0259K14_ACCTGGCT_L003_R1_001.fastq.gz	ERP006953	ERX558954	ERR602125	ERS543664	Paired End BACs barley
HVVMRXALLeA0259K14	MnEA0259K14_ACCTGGCT_L003_R2_001.fastq.gz	ERP006953	ERX558954	ERR602125	ERS543664	Paired End BACs barley
HVVMRXALLeA0259K15	MnEA0259K15_AACCTATC_L003_R1_001.fastq.gz	ERP006953	ERX558955	ERR602126	ERS543664	Paired End BACs barley
HVVMRXALLeA0259K15	MnEA0259K15_AACCTATC_L003_R2_001.fastq.gz	ERP006953	ERX558955	ERR602126	ERS543664	Paired End BACs barley
HVVMRXALLeA0259K18	MnEA0259K18_AAGCGCGT_L003_R1_001.fastq.gz	ERP006953	ERX558956	ERR602127	ERS543664	Paired End BACs barley
HVVMRXALLeA0259K18	MnEA0259K18_AAGCGCGT_L003_R2_001.fastq.gz	ERP006953	ERX558956	ERR602127	ERS543664	Paired End BACs barley
HVVMRXALLeA0259P10	MnEA0259P10_ACCAGTTC_L003_R1_001.fastq.gz	ERP006953	ERX558957	ERR602128	ERS543664	Paired End BACs barley
HVVMRXALLeA0259P10	MnEA0259P10_ACCAGTTC_L003_R2_001.fastq.gz	ERP006953	ERX558957	ERR602128	ERS543664	Paired End BACs barley
HVVMRXALLeA0259P14	MnEA0259P14_AACTAATG_L003_R1_001.fastq.gz	ERP006953	ERX558958	ERR602129	ERS543664	Paired End BACs barley
HVVMRXALLeA0259P14	MnEA0259P14_AACTAATG_L003_R2_001.fastq.gz	ERP006953	ERX558958	ERR602129	ERS543664	Paired End BACs barley
HVVMRXALLeA0260C09	MnEA0260C09_AATGGTCG_L003_R1_001.fastq.gz	ERP006953	ERX558959	ERR602130	ERS543664	Paired End BACs barley
HVVMRXALLeA0260C09	MnEA0260C09_AATGGTCG_L003_R2_001.fastq.gz	ERP006953	ERX558959	ERR602130	ERS543664	Paired End BACs barley
HVVMRXALLeA0260O15	MnEA0260O15_ACCAAGCG_L003_R1_001.fastq.gz	ERP006953	ERX558960	ERR602131	ERS543664	Paired End BACs barley
HVVMRXALLeA0260O15	MnEA0260O15_ACCAAGCG_L003_R2_001.fastq.gz	ERP006953	ERX558960	ERR602131	ERS543664	Paired End BACs barley
HVVMRXALLeA0261A07	MnEA0261A07_AAGGATTG_L003_R1_001.fastq.gz	ERP006953	ERX558961	ERR602132	ERS543664	Paired End BACs barley
HVVMRXALLeA0261A07	MnEA0261A07_AAGGATTG_L003_R2_001.fastq.gz	ERP006953	ERX558961	ERR602132	ERS543664	Paired End BACs barley
HVVMRXALLeA0261B09	MnEA0261B09_AACGTCGG_L003_R1_001.fastq.gz	ERP006953	ERX558962	ERR602133	ERS543664	Paired End BACs barley
HVVMRXALLeA0261B09	MnEA0261B09_AACGTCGG_L003_R2_001.fastq.gz	ERP006953	ERX558962	ERR602133	ERS543664	Paired End BACs barley
HVVMRXALLeA0261J08	MnEA0261J08_AAGGCGCC_L003_R1_001.fastq.gz	ERP006953	ERX558963	ERR602134	ERS543664	Paired End BACs barley
HVVMRXALLeA0261J08	MnEA0261J08_AAGGCGCC_L003_R2_001.fastq.gz	ERP006953	ERX558963	ERR602134	ERS543664	Paired End BACs barley
HVVMRXALLeA0261J17	MnEA0261J17_ACGAAGAT_L003_R1_001.fastq.gz	ERP006953	ERX558964	ERR602135	ERS543664	Paired End BACs barley
HVVMRXALLeA0261J17	MnEA0261J17_ACGAAGAT_L003_R2_001.fastq.gz	ERP006953	ERX558964	ERR602135	ERS543664	Paired End BACs barley
HVVMRXALLeA0261P14	MnEA0261P14_AACTCTCT_L003_R1_001.fastq.gz	ERP006953	ERX558965	ERR602136	ERS543664	Paired End BACs barley
HVVMRXALLeA0261P14	MnEA0261P14_AACTCTCT_L003_R2_001.fastq.gz	ERP006953	ERX558965	ERR602136	ERS543664	Paired End BACs barley
HVVMRXALLeA0262D20	MnEA0262D20_ACCATTCT_L003_R1_001.fastq.gz	ERP006953	ERX558966	ERR602137	ERS543664	Paired End BACs barley
HVVMRXALLeA0262D20	MnEA0262D20_ACCATTCT_L003_R2_001.fastq.gz	ERP006953	ERX558966	ERR602137	ERS543664	Paired End BACs barley
HVVMRXALLeA0262E21	MnEA0262E21_ACCGAATT_L003_R1_001.fastq.gz	ERP006953	ERX558967	ERR602138	ERS543664	Paired End BACs barley
HVVMRXALLeA0262E21	MnEA0262E21_ACCGAATT_L003_R2_001.fastq.gz	ERP006953	ERX558967	ERR602138	ERS543664	Paired End BACs barley
HVVMRXALLeA0262H11	MnEA0262H11_ACGACCGC_L003_R1_001.fastq.gz	ERP006953	ERX558968	ERR602139	ERS543664	Paired End BACs barley
HVVMRXALLeA0262H11	MnEA0262H11_ACGACCGC_L003_R2_001.fastq.gz	ERP006953	ERX558968	ERR602139	ERS543664	Paired End BACs barley
HVVMRXALLeA0262H21	MnEA0262H21_ACTCCTGC_L003_R1_001.fastq.gz	ERP006953	ERX558969	ERR602140	ERS543664	Paired End BACs barley
HVVMRXALLeA0262H21	MnEA0262H21_ACTCCTGC_L003_R2_001.fastq.gz	ERP006953	ERX558969	ERR602140	ERS543664	Paired End BACs barley
HVVMRXALLeA0262I20	MnEA0262I20_GCTTATGC_L003_R1_001.fastq.gz	ERP006953	ERX558970	ERR602141	ERS543664	Paired End BACs barley
HVVMRXALLeA0262I20	MnEA0262I20_GCTTATGC_L003_R2_001.fastq.gz	ERP006953	ERX558970	ERR602141	ERS543664	Paired End BACs barley
HVVMRXALLeA0262J18	MnEA0262J18_ACGTTACG_L003_R1_001.fastq.gz	ERP006953	ERX558971	ERR602142	ERS543664	Paired End BACs barley
HVVMRXALLeA0262J18	MnEA0262J18_ACGTTACG_L003_R2_001.fastq.gz	ERP006953	ERX558971	ERR602142	ERS543664	Paired End BACs barley
HVVMRXALLeA0262M10	MnEA0262M10_GGCCATTG_L003_R1_001.fastq.gz	ERP006953	ERX558972	ERR602143	ERS543664	Paired End BACs barley
HVVMRXALLeA0262M10	MnEA0262M10_GGCCATTG_L003_R2_001.fastq.gz	ERP006953	ERX558972	ERR602143	ERS543664	Paired End BACs barley
HVVMRXALLeA0263A11	MnEA0263A11_GGACCTAG_L003_R1_001.fastq.gz	ERP006953	ERX558973	ERR602144	ERS543664	Paired End BACs barley
HVVMRXALLeA0263A11	MnEA0263A11_GGACCTAG_L003_R2_001.fastq.gz	ERP006953	ERX558973	ERR602144	ERS543664	Paired End BACs barley
HVVMRXALLeA0263A19	MnEA0263A19_ACGATGCC_L003_R1_001.fastq.gz	ERP006953	ERX558974	ERR602145	ERS543664	Paired End BACs barley
HVVMRXALLeA0263A19	MnEA0263A19_ACGATGCC_L003_R2_001.fastq.gz	ERP006953	ERX558974	ERR602145	ERS543664	Paired End BACs barley
HVVMRXALLeA0263D02	MnEA0263D02_ACGCCTAT_L003_R1_001.fastq.gz	ERP006953	ERX558975	ERR602146	ERS543664	Paired End BACs barley
HVVMRXALLeA0263D02	MnEA0263D02_ACGCCTAT_L003_R2_001.fastq.gz	ERP006953	ERX558975	ERR602146	ERS543664	Paired End BACs barley
HVVMRXALLeA0263F21	MnEA0263F21_ACGGCCTT_L003_R1_001.fastq.gz	ERP006953	ERX558976	ERR602147	ERS543664	Paired End BACs barley
HVVMRXALLeA0263F21	MnEA0263F21_ACGGCCTT_L003_R2_001.fastq.gz	ERP006953	ERX558976	ERR602147	ERS543664	Paired End BACs barley
HVVMRXALLeA0263J07	MnEA0263J07_GGCCTCTC_L003_R1_001.fastq.gz	ERP006953	ERX558977	ERR602148	ERS543664	Paired End BACs barley
HVVMRXALLeA0263J07	MnEA0263J07_GGCCTCTC_L003_R2_001.fastq.gz	ERP006953	ERX558977	ERR602148	ERS543664	Paired End BACs barley
HVVMRXALLeA0263K13	MnEA0263K13_GCGTTAGC_L003_R1_001.fastq.gz	ERP006953	ERX558978	ERR602149	ERS543664	Paired End BACs barley
HVVMRXALLeA0263K13	MnEA0263K13_GCGTTAGC_L003_R2_001.fastq.gz	ERP006953	ERX558978	ERR602149	ERS543664	Paired End BACs barley
HVVMRXALLeA0263L21	MnEA0263L21_GCTAGGCG_L003_R1_001.fastq.gz	ERP006953	ERX558979	ERR602150	ERS543664	Paired End BACs barley
HVVMRXALLeA0263L21	MnEA0263L21_GCTAGGCG_L003_R2_001.fastq.gz	ERP006953	ERX558979	ERR602150	ERS543664	Paired End BACs barley
HVVMRXALLeA0264C05	MnEA0264C05_GGAGGAAT_L003_R1_001.fastq.gz	ERP006953	ERX558980	ERR602151	ERS543664	Paired End BACs barley
HVVMRXALLeA0264C05	MnEA0264C05_GGAGGAAT_L003_R2_001.fastq.gz	ERP006953	ERX558980	ERR602151	ERS543664	Paired End BACs barley
HVVMRXALLeA0264D09	MnEA0264D09_GCGCTGAC_L003_R1_001.fastq.gz	ERP006953	ERX558981	ERR602152	ERS543664	Paired End BACs barley
HVVMRXALLeA0264D09	MnEA0264D09_GCGCTGAC_L003_R2_001.fastq.gz	ERP006953	ERX558981	ERR602152	ERS543664	Paired End BACs barley
HVVMRXALLeA0264D20	MnEA0264D20_GGAATTCG_L003_R1_001.fastq.gz	ERP006953	ERX558982	ERR602153	ERS543664	Paired End BACs barley
HVVMRXALLeA0264D20	MnEA0264D20_GGAATTCG_L003_R2_001.fastq.gz	ERP006953	ERX558982	ERR602153	ERS543664	Paired End BACs barley
HVVMRXALLeA0264E02	MnEA0264E02_ACGATAGT_L003_R1_001.fastq.gz	ERP006953	ERX558983	ERR602154	ERS543664	Paired End BACs barley
HVVMRXALLeA0264E02	MnEA0264E02_ACGATAGT_L003_R2_001.fastq.gz	ERP006953	ERX558983	ERR602154	ERS543664	Paired End BACs barley
HVVMRXALLeA0264F11	MnEA0264F11_GCAGATAC_L003_R1_001.fastq.gz	ERP006953	ERX558984	ERR602155	ERS543664	Paired End BACs barley
HVVMRXALLeA0264F11	MnEA0264F11_GCAGATAC_L003_R2_001.fastq.gz	ERP006953	ERX558984	ERR602155	ERS543664	Paired End BACs barley
HVVMRXALLeA0264G23	MnEA0264G23_GGACTCGG_L003_R1_001.fastq.gz	ERP006953	ERX558985	ERR602156	ERS543664	Paired End BACs barley
HVVMRXALLeA0264G23	MnEA0264G23_GGACTCGG_L003_R2_001.fastq.gz	ERP006953	ERX558985	ERR602156	ERS543664	Paired End BACs barley
HVVMRXALLeA0264H06	MnEA0264H06_ACGCCGTC_L003_R1_001.fastq.gz	ERP006953	ERX558986	ERR602157	ERS543664	Paired End BACs barley
HVVMRXALLeA0264H06	MnEA0264H06_ACGCCGTC_L003_R2_001.fastq.gz	ERP006953	ERX558986	ERR602157	ERS543664	Paired End BACs barley
HVVMRXALLeA0264I03	MnEA0264I03_GGACTGCC_L003_R1_001.fastq.gz	ERP006953	ERX558987	ERR602158	ERS543664	Paired End BACs barley
HVVMRXALLeA0264I03	MnEA0264I03_GGACTGCC_L003_R2_001.fastq.gz	ERP006953	ERX558987	ERR602158	ERS543664	Paired End BACs barley
HVVMRXALLeA0264I07	MnEA0264I07_ACGGACCG_L003_R1_001.fastq.gz	ERP006953	ERX558988	ERR602159	ERS543664	Paired End BACs barley
HVVMRXALLeA0264I07	MnEA0264I07_ACGGACCG_L003_R2_001.fastq.gz	ERP006953	ERX558988	ERR602159	ERS543664	Paired End BACs barley
HVVMRXALLeA0264L06	MnEA0264L06_ACTACTCG_L003_R1_001.fastq.gz	ERP006953	ERX558989	ERR602160	ERS543664	Paired End BACs barley
HVVMRXALLeA0264L06	MnEA0264L06_ACTACTCG_L003_R2_001.fastq.gz	ERP006953	ERX558989	ERR602160	ERS543664	Paired End BACs barley
HVVMRXALLeA0264M19	MnEA0264M19_ACGGTTAC_L003_R1_001.fastq.gz	ERP006953	ERX558990	ERR602161	ERS543664	Paired End BACs barley
HVVMRXALLeA0264M19	MnEA0264M19_ACGGTTAC_L003_R2_001.fastq.gz	ERP006953	ERX558990	ERR602161	ERS543664	Paired End BACs barley
HVVMRXALLeA0264O08	MnEA0264O08_GGCGCAAG_L003_R1_001.fastq.gz	ERP006953	ERX558991	ERR602162	ERS543664	Paired End BACs barley
HVVMRXALLeA0264O08	MnEA0264O08_GGCGCAAG_L003_R2_001.fastq.gz	ERP006953	ERX558991	ERR602162	ERS543664	Paired End BACs barley
HVVMRXALLeA0264P18	MnEA0264P18_GGAGAATG_L003_R1_001.fastq.gz	ERP006953	ERX558992	ERR602163	ERS543664	Paired End BACs barley
HVVMRXALLeA0264P18	MnEA0264P18_GGAGAATG_L003_R2_001.fastq.gz	ERP006953	ERX558992	ERR602163	ERS543664	Paired End BACs barley
HVVMRXALLeA0265B08	MnEA0265B08_ACTAGATT_L003_R1_001.fastq.gz	ERP006953	ERX558993	ERR602164	ERS543664	Paired End BACs barley
HVVMRXALLeA0265B08	MnEA0265B08_ACTAGATT_L003_R2_001.fastq.gz	ERP006953	ERX558993	ERR602164	ERS543664	Paired End BACs barley
HVVMRXALLeA0265E03	MnEA0265E03_ACTCTAAC_L003_R1_001.fastq.gz	ERP006953	ERX558994	ERR602165	ERS543664	Paired End BACs barley
HVVMRXALLeA0265E03	MnEA0265E03_ACTCTAAC_L003_R2_001.fastq.gz	ERP006953	ERX558994	ERR602165	ERS543664	Paired End BACs barley
HVVMRXALLeA0265G04	MnEA0265G04_ACGTAATC_L003_R1_001.fastq.gz	ERP006953	ERX558995	ERR602166	ERS543664	Paired End BACs barley
HVVMRXALLeA0265G04	MnEA0265G04_ACGTAATC_L003_R2_001.fastq.gz	ERP006953	ERX558995	ERR602166	ERS543664	Paired End BACs barley
HVVMRXALLeA0265G06	MnEA0265G06_ACTAGGAC_L003_R1_001.fastq.gz	ERP006953	ERX558996	ERR602167	ERS543664	Paired End BACs barley
HVVMRXALLeA0265G06	MnEA0265G06_ACTAGGAC_L003_R2_001.fastq.gz	ERP006953	ERX558996	ERR602167	ERS543664	Paired End BACs barley
HVVMRXALLeA0265H16	MnEA0265H16_GGAGTTGC_L003_R1_001.fastq.gz	ERP006953	ERX558997	ERR602168	ERS543664	Paired End BACs barley
HVVMRXALLeA0265H16	MnEA0265H16_GGAGTTGC_L003_R2_001.fastq.gz	ERP006953	ERX558997	ERR602168	ERS543664	Paired End BACs barley
HVVMRXALLeA0265J18	MnEA0265J18_ACTGATAT_L003_R1_001.fastq.gz	ERP006953	ERX558998	ERR602169	ERS543664	Paired End BACs barley
HVVMRXALLeA0265J18	MnEA0265J18_ACTGATAT_L003_R2_001.fastq.gz	ERP006953	ERX558998	ERR602169	ERS543664	Paired End BACs barley
HVVMRXALLeA0265L08	MnEA0265L08_ACGTCCAG_L003_R1_001.fastq.gz	ERP006953	ERX558999	ERR602170	ERS543664	Paired End BACs barley
HVVMRXALLeA0265L08	MnEA0265L08_ACGTCCAG_L003_R2_001.fastq.gz	ERP006953	ERX558999	ERR602170	ERS543664	Paired End BACs barley
HVVMRXALLeA0265N09	MnEA0265N09_GCTTCTCT_L003_R1_001.fastq.gz	ERP006953	ERX559000	ERR602171	ERS543664	Paired End BACs barley
HVVMRXALLeA0265N09	MnEA0265N09_GCTTCTCT_L003_R2_001.fastq.gz	ERP006953	ERX559000	ERR602171	ERS543664	Paired End BACs barley
HVVMRXALLeA0265N17	MnEA0265N17_GGCGCGGT_L003_R1_001.fastq.gz	ERP006953	ERX559001	ERR602172	ERS543664	Paired End BACs barley
HVVMRXALLeA0265N17	MnEA0265N17_GGCGCGGT_L003_R2_001.fastq.gz	ERP006953	ERX559001	ERR602172	ERS543664	Paired End BACs barley
HVVMRXALLeA0265O09	MnEA0265O09_ACTCCGCT_L003_R1_001.fastq.gz	ERP006953	ERX559002	ERR602173	ERS543664	Paired End BACs barley
HVVMRXALLeA0265O09	MnEA0265O09_ACTCCGCT_L003_R2_001.fastq.gz	ERP006953	ERX559002	ERR602173	ERS543664	Paired End BACs barley
HVVMRXALLeA0266A15	MnEA0266A15_ACTTAAGG_L003_R1_001.fastq.gz	ERP006953	ERX559003	ERR602174	ERS543664	Paired End BACs barley
HVVMRXALLeA0266A15	MnEA0266A15_ACTTAAGG_L003_R2_001.fastq.gz	ERP006953	ERX559003	ERR602174	ERS543664	Paired End BACs barley
HVVMRXALLeA0266B02	MnEA0266B02_GGAAGGAC_L003_R1_001.fastq.gz	ERP006953	ERX559004	ERR602175	ERS543664	Paired End BACs barley
HVVMRXALLeA0266B02	MnEA0266B02_GGAAGGAC_L003_R2_001.fastq.gz	ERP006953	ERX559004	ERR602175	ERS543664	Paired End BACs barley
HVVMRXALLeA0266B06	MnEA0266B06_GGATACGT_L003_R1_001.fastq.gz	ERP006953	ERX559005	ERR602176	ERS543664	Paired End BACs barley
HVVMRXALLeA0266B06	MnEA0266B06_GGATACGT_L003_R2_001.fastq.gz	ERP006953	ERX559005	ERR602176	ERS543664	Paired End BACs barley
HVVMRXALLeA0266E06	MnEA0266E06_GGATATCC_L003_R1_001.fastq.gz	ERP006953	ERX559006	ERR602177	ERS543664	Paired End BACs barley
HVVMRXALLeA0266E06	MnEA0266E06_GGATATCC_L003_R2_001.fastq.gz	ERP006953	ERX559006	ERR602177	ERS543664	Paired End BACs barley
HVVMRXALLeA0266G09	MnEA0266G09_GCTGAACG_L003_R1_001.fastq.gz	ERP006953	ERX559007	ERR602178	ERS543664	Paired End BACs barley
HVVMRXALLeA0266G09	MnEA0266G09_GCTGAACG_L003_R2_001.fastq.gz	ERP006953	ERX559007	ERR602178	ERS543664	Paired End BACs barley
HVVMRXALLeA0266J17	MnEA0266J17_AGAAGCAG_L003_R1_001.fastq.gz	ERP006953	ERX559008	ERR602179	ERS543664	Paired End BACs barley
HVVMRXALLeA0266J17	MnEA0266J17_AGAAGCAG_L003_R2_001.fastq.gz	ERP006953	ERX559008	ERR602179	ERS543664	Paired End BACs barley
HVVMRXALLeA0266L01	MnEA0266L01_GGCAGATC_L003_R1_001.fastq.gz	ERP006953	ERX559009	ERR602180	ERS543664	Paired End BACs barley
HVVMRXALLeA0266L01	MnEA0266L01_GGCAGATC_L003_R2_001.fastq.gz	ERP006953	ERX559009	ERR602180	ERS543664	Paired End BACs barley
HVVMRXALLeA0266M07	MnEA0266M07_GGCTTACT_L003_R1_001.fastq.gz	ERP006953	ERX559010	ERR602181	ERS543664	Paired End BACs barley
HVVMRXALLeA0266M07	MnEA0266M07_GGCTTACT_L003_R2_001.fastq.gz	ERP006953	ERX559010	ERR602181	ERS543664	Paired End BACs barley
HVVMRXALLeA0266M22	MnEA0266M22_GCTGCTAG_L003_R1_001.fastq.gz	ERP006953	ERX559011	ERR602182	ERS543664	Paired End BACs barley
HVVMRXALLeA0266M22	MnEA0266M22_GCTGCTAG_L003_R2_001.fastq.gz	ERP006953	ERX559011	ERR602182	ERS543664	Paired End BACs barley
HVVMRXALLeA0267F18	MnEA0267F18_GGCTGCTG_L003_R1_001.fastq.gz	ERP006953	ERX559012	ERR602183	ERS543664	Paired End BACs barley
HVVMRXALLeA0267F18	MnEA0267F18_GGCTGCTG_L003_R2_001.fastq.gz	ERP006953	ERX559012	ERR602183	ERS543664	Paired End BACs barley
HVVMRXALLeA0267J05	MnEA0267J05_GGAACCTT_L003_R1_001.fastq.gz	ERP006953	ERX559013	ERR602184	ERS543664	Paired End BACs barley
HVVMRXALLeA0267J05	MnEA0267J05_GGAACCTT_L003_R2_001.fastq.gz	ERP006953	ERX559013	ERR602184	ERS543664	Paired End BACs barley
HVVMRXALLeA0267M05	MnEA0267M05_GCCGTAAC_L003_R1_001.fastq.gz	ERP006953	ERX559014	ERR602185	ERS543664	Paired End BACs barley
HVVMRXALLeA0267M05	MnEA0267M05_GCCGTAAC_L003_R2_001.fastq.gz	ERP006953	ERX559014	ERR602185	ERS543664	Paired End BACs barley
HVVMRXALLeA0267M23	MnEA0267M23_ACTTACCT_L003_R1_001.fastq.gz	ERP006953	ERX559015	ERR602186	ERS543664	Paired End BACs barley
HVVMRXALLeA0267M23	MnEA0267M23_ACTTACCT_L003_R2_001.fastq.gz	ERP006953	ERX559015	ERR602186	ERS543664	Paired End BACs barley
HVVMRXALLeA0267N08	MnEA0267N08_GCTATCGG_L003_R1_001.fastq.gz	ERP006953	ERX559016	ERR602187	ERS543664	Paired End BACs barley
HVVMRXALLeA0267N08	MnEA0267N08_GCTATCGG_L003_R2_001.fastq.gz	ERP006953	ERX559016	ERR602187	ERS543664	Paired End BACs barley
HVVMRXALLeA0268C22	MnEA0268C22_ACGTCTCC_L003_R1_001.fastq.gz	ERP006953	ERX559017	ERR602188	ERS543664	Paired End BACs barley
HVVMRXALLeA0268C22	MnEA0268C22_ACGTCTCC_L003_R2_001.fastq.gz	ERP006953	ERX559017	ERR602188	ERS543664	Paired End BACs barley
HVVMRXALLeA0268M09	MnEA0268M09_AGACTAAG_L003_R1_001.fastq.gz	ERP006953	ERX559018	ERR602189	ERS543664	Paired End BACs barley
HVVMRXALLeA0268M09	MnEA0268M09_AGACTAAG_L003_R2_001.fastq.gz	ERP006953	ERX559018	ERR602189	ERS543664	Paired End BACs barley
HVVMRXALLeA0268O07	MnEA0268O07_GGTAATGG_L003_R1_001.fastq.gz	ERP006953	ERX559019	ERR602190	ERS543664	Paired End BACs barley
HVVMRXALLeA0268O07	MnEA0268O07_GGTAATGG_L003_R2_001.fastq.gz	ERP006953	ERX559019	ERR602190	ERS543664	Paired End BACs barley
HVVMRXALLeA0268P14	MnEA0268P14_GCAAGCGC_L003_R1_001.fastq.gz	ERP006953	ERX559020	ERR602191	ERS543664	Paired End BACs barley
HVVMRXALLeA0268P14	MnEA0268P14_GCAAGCGC_L003_R2_001.fastq.gz	ERP006953	ERX559020	ERR602191	ERS543664	Paired End BACs barley
HVVMRXALLeA0269A08	MnEA0269A08_GCGCGACC_L003_R1_001.fastq.gz	ERP006953	ERX559021	ERR602192	ERS543664	Paired End BACs barley
HVVMRXALLeA0269A08	MnEA0269A08_GCGCGACC_L003_R2_001.fastq.gz	ERP006953	ERX559021	ERR602192	ERS543664	Paired End BACs barley
HVVMRXALLeA0269B14	MnEA0269B14_GGCATTAT_L003_R1_001.fastq.gz	ERP006953	ERX559022	ERR602193	ERS543664	Paired End BACs barley
HVVMRXALLeA0269B14	MnEA0269B14_GGCATTAT_L003_R2_001.fastq.gz	ERP006953	ERX559022	ERR602193	ERS543664	Paired End BACs barley
HVVMRXALLeA0269E01	MnEA0269E01_GTCTGACC_L003_R1_001.fastq.gz	ERP006953	ERX559023	ERR602194	ERS543664	Paired End BACs barley
HVVMRXALLeA0269E01	MnEA0269E01_GTCTGACC_L003_R2_001.fastq.gz	ERP006953	ERX559023	ERR602194	ERS543664	Paired End BACs barley
HVVMRXALLeA0269F18	MnEA0269F18_GTAGGTTC_L003_R1_001.fastq.gz	ERP006953	ERX559024	ERR602195	ERS543664	Paired End BACs barley
HVVMRXALLeA0269F18	MnEA0269F18_GTAGGTTC_L003_R2_001.fastq.gz	ERP006953	ERX559024	ERR602195	ERS543664	Paired End BACs barley
HVVMRXALLeA0269G01	MnEA0269G01_TACGGACG_L003_R1_001.fastq.gz	ERP006953	ERX559025	ERR602196	ERS543664	Paired End BACs barley
HVVMRXALLeA0269G01	MnEA0269G01_TACGGACG_L003_R2_001.fastq.gz	ERP006953	ERX559025	ERR602196	ERS543664	Paired End BACs barley
HVVMRXALLeA0269H05	MnEA0269H05_GTTCGCTT_L003_R1_001.fastq.gz	ERP006953	ERX559026	ERR602197	ERS543664	Paired End BACs barley
HVVMRXALLeA0269H05	MnEA0269H05_GTTCGCTT_L003_R2_001.fastq.gz	ERP006953	ERX559026	ERR602197	ERS543664	Paired End BACs barley
HVVMRXALLeA0269H07	MnEA0269H07_TACGTCAT_L003_R1_001.fastq.gz	ERP006953	ERX559027	ERR602198	ERS543664	Paired End BACs barley
HVVMRXALLeA0269H07	MnEA0269H07_TACGTCAT_L003_R2_001.fastq.gz	ERP006953	ERX559027	ERR602198	ERS543664	Paired End BACs barley
HVVMRXALLeA0269L01	MnEA0269L01_TAATGGAG_L003_R1_001.fastq.gz	ERP006953	ERX559028	ERR602199	ERS543664	Paired End BACs barley
HVVMRXALLeA0269L01	MnEA0269L01_TAATGGAG_L003_R2_001.fastq.gz	ERP006953	ERX559028	ERR602199	ERS543664	Paired End BACs barley
HVVMRXALLeA0269N13	MnEA0269N13_TATCATTG_L003_R1_001.fastq.gz	ERP006953	ERX559029	ERR602200	ERS543664	Paired End BACs barley
HVVMRXALLeA0269N13	MnEA0269N13_TATCATTG_L003_R2_001.fastq.gz	ERP006953	ERX559029	ERR602200	ERS543664	Paired End BACs barley
HVVMRXALLeA0269O06	MnEA0269O06_TACCGGCC_L003_R1_001.fastq.gz	ERP006953	ERX559030	ERR602201	ERS543664	Paired End BACs barley
HVVMRXALLeA0269O06	MnEA0269O06_TACCGGCC_L003_R2_001.fastq.gz	ERP006953	ERX559030	ERR602201	ERS543664	Paired End BACs barley
HVVMRXALLeA0270A07	MnEA0270A07_GGTCCTTC_L003_R1_001.fastq.gz	ERP006953	ERX559031	ERR602202	ERS543664	Paired End BACs barley
HVVMRXALLeA0270A07	MnEA0270A07_GGTCCTTC_L003_R2_001.fastq.gz	ERP006953	ERX559031	ERR602202	ERS543664	Paired End BACs barley
HVVMRXALLeA0270B16	MnEA0270B16_GTATTACG_L003_R1_001.fastq.gz	ERP006953	ERX559032	ERR602203	ERS543664	Paired End BACs barley
HVVMRXALLeA0270B16	MnEA0270B16_GTATTACG_L003_R2_001.fastq.gz	ERP006953	ERX559032	ERR602203	ERS543664	Paired End BACs barley
HVVMRXALLeA0270C23	MnEA0270C23_TACCGTAG_L003_R1_001.fastq.gz	ERP006953	ERX559033	ERR602204	ERS543664	Paired End BACs barley
HVVMRXALLeA0270C23	MnEA0270C23_TACCGTAG_L003_R2_001.fastq.gz	ERP006953	ERX559033	ERR602204	ERS543664	Paired End BACs barley
HVVMRXALLeA0270G16	MnEA0270G16_TACGAGGT_L003_R1_001.fastq.gz	ERP006953	ERX559034	ERR602205	ERS543664	Paired End BACs barley
HVVMRXALLeA0270G16	MnEA0270G16_TACGAGGT_L003_R2_001.fastq.gz	ERP006953	ERX559034	ERR602205	ERS543664	Paired End BACs barley
HVVMRXALLeA0270H09	MnEA0270H09_GGTAGTCT_L003_R1_001.fastq.gz	ERP006953	ERX559035	ERR602206	ERS543664	Paired End BACs barley
HVVMRXALLeA0270H09	MnEA0270H09_GGTAGTCT_L003_R2_001.fastq.gz	ERP006953	ERX559035	ERR602206	ERS543664	Paired End BACs barley
HVVMRXALLeA0270I04	MnEA0270I04_GTTCAGAC_L003_R1_001.fastq.gz	ERP006953	ERX559036	ERR602207	ERS543664	Paired End BACs barley
HVVMRXALLeA0270I04	MnEA0270I04_GTTCAGAC_L003_R2_001.fastq.gz	ERP006953	ERX559036	ERR602207	ERS543664	Paired End BACs barley
HVVMRXALLeA0270I10	MnEA0270I10_TAGATGCT_L003_R1_001.fastq.gz	ERP006953	ERX559037	ERR602208	ERS543664	Paired End BACs barley
HVVMRXALLeA0270I10	MnEA0270I10_TAGATGCT_L003_R2_001.fastq.gz	ERP006953	ERX559037	ERR602208	ERS543664	Paired End BACs barley
HVVMRXALLeA0270M18	MnEA0270M18_GTATCTGG_L003_R1_001.fastq.gz	ERP006953	ERX559038	ERR602209	ERS543664	Paired End BACs barley
HVVMRXALLeA0270M18	MnEA0270M18_GTATCTGG_L003_R2_001.fastq.gz	ERP006953	ERX559038	ERR602209	ERS543664	Paired End BACs barley
HVVMRXALLeA0270P07	MnEA0270P07_TATAGTCC_L003_R1_001.fastq.gz	ERP006953	ERX559039	ERR602210	ERS543664	Paired End BACs barley
HVVMRXALLeA0270P07	MnEA0270P07_TATAGTCC_L003_R2_001.fastq.gz	ERP006953	ERX559039	ERR602210	ERS543664	Paired End BACs barley
HVVMRXALLeA0271C16	MnEA0271C16_TATATTGG_L003_R1_001.fastq.gz	ERP006953	ERX559040	ERR602211	ERS543664	Paired End BACs barley
HVVMRXALLeA0271C16	MnEA0271C16_TATATTGG_L003_R2_001.fastq.gz	ERP006953	ERX559040	ERR602211	ERS543664	Paired End BACs barley
HVVMRXALLeA0271C17	MnEA0271C17_GGTCATAT_L003_R1_001.fastq.gz	ERP006953	ERX559041	ERR602212	ERS543664	Paired End BACs barley
HVVMRXALLeA0271C17	MnEA0271C17_GGTCATAT_L003_R2_001.fastq.gz	ERP006953	ERX559041	ERR602212	ERS543664	Paired End BACs barley
HVVMRXALLeA0271D05	MnEA0271D05_GTATGGTT_L003_R1_001.fastq.gz	ERP006953	ERX559042	ERR602213	ERS543664	Paired End BACs barley
HVVMRXALLeA0271D05	MnEA0271D05_GTATGGTT_L003_R2_001.fastq.gz	ERP006953	ERX559042	ERR602213	ERS543664	Paired End BACs barley
HVVMRXALLeA0271D08	MnEA0271D08_GTCCGCGC_L003_R1_001.fastq.gz	ERP006953	ERX559043	ERR602214	ERS543664	Paired End BACs barley
HVVMRXALLeA0271D08	MnEA0271D08_GTCCGCGC_L003_R2_001.fastq.gz	ERP006953	ERX559043	ERR602214	ERS543664	Paired End BACs barley
HVVMRXALLeA0271F09	MnEA0271F09_GTTCTTCG_L003_R1_001.fastq.gz	ERP006953	ERX559044	ERR602215	ERS543664	Paired End BACs barley
HVVMRXALLeA0271F09	MnEA0271F09_GTTCTTCG_L003_R2_001.fastq.gz	ERP006953	ERX559044	ERR602215	ERS543664	Paired End BACs barley
HVVMRXALLeA0271L19	MnEA0271L19_TAGCTCGG_L003_R1_001.fastq.gz	ERP006953	ERX559045	ERR602216	ERS543664	Paired End BACs barley
HVVMRXALLeA0271L19	MnEA0271L19_TAGCTCGG_L003_R2_001.fastq.gz	ERP006953	ERX559045	ERR602216	ERS543664	Paired End BACs barley
HVVMRXALLeA0271N02	MnEA0271N02_GTCAACGT_L003_R1_001.fastq.gz	ERP006953	ERX559046	ERR602217	ERS543664	Paired End BACs barley
HVVMRXALLeA0271N02	MnEA0271N02_GTCAACGT_L003_R2_001.fastq.gz	ERP006953	ERX559046	ERR602217	ERS543664	Paired End BACs barley
HVVMRXALLeA0271N13	MnEA0271N13_GTCCTTAC_L003_R1_001.fastq.gz	ERP006953	ERX559047	ERR602218	ERS543664	Paired End BACs barley
HVVMRXALLeA0271N13	MnEA0271N13_GTCCTTAC_L003_R2_001.fastq.gz	ERP006953	ERX559047	ERR602218	ERS543664	Paired End BACs barley
HVVMRXALLeA0271O19	MnEA0271O19_GGTCGCAG_L003_R1_001.fastq.gz	ERP006953	ERX559048	ERR602219	ERS543664	Paired End BACs barley
HVVMRXALLeA0271O19	MnEA0271O19_GGTCGCAG_L003_R2_001.fastq.gz	ERP006953	ERX559048	ERR602219	ERS543664	Paired End BACs barley
HVVMRXALLeA0272A20	MnEA0272A20_GTCAATTC_L003_R1_001.fastq.gz	ERP006953	ERX559049	ERR602220	ERS543664	Paired End BACs barley
HVVMRXALLeA0272A20	MnEA0272A20_GTCAATTC_L003_R2_001.fastq.gz	ERP006953	ERX559049	ERR602220	ERS543664	Paired End BACs barley
HVVMRXALLeA0272I23	MnEA0272I23_TAAGTCTC_L003_R1_001.fastq.gz	ERP006953	ERX559050	ERR602221	ERS543664	Paired End BACs barley
HVVMRXALLeA0272I23	MnEA0272I23_TAAGTCTC_L003_R2_001.fastq.gz	ERP006953	ERX559050	ERR602221	ERS543664	Paired End BACs barley
HVVMRXALLeA0272K14	MnEA0272K14_GTCGTAGT_L003_R1_001.fastq.gz	ERP006953	ERX559051	ERR602222	ERS543664	Paired End BACs barley
HVVMRXALLeA0272K14	MnEA0272K14_GTCGTAGT_L003_R2_001.fastq.gz	ERP006953	ERX559051	ERR602222	ERS543664	Paired End BACs barley
HVVMRXALLeA0272L17	MnEA0272L17_TAATGACT_L003_R1_001.fastq.gz	ERP006953	ERX559052	ERR602223	ERS543664	Paired End BACs barley
HVVMRXALLeA0272L17	MnEA0272L17_TAATGACT_L003_R2_001.fastq.gz	ERP006953	ERX559052	ERR602223	ERS543664	Paired End BACs barley
HVVMRXALLeA0272M20	MnEA0272M20_GTAAGAAG_L003_R1_001.fastq.gz	ERP006953	ERX559053	ERR602224	ERS543664	Paired End BACs barley
HVVMRXALLeA0272M20	MnEA0272M20_GTAAGAAG_L003_R2_001.fastq.gz	ERP006953	ERX559053	ERR602224	ERS543664	Paired End BACs barley
HVVMRXALLeA0272O03	MnEA0272O03_TACGAATC_L003_R1_001.fastq.gz	ERP006953	ERX559054	ERR602225	ERS543664	Paired End BACs barley
HVVMRXALLeA0272O03	MnEA0272O03_TACGAATC_L003_R2_001.fastq.gz	ERP006953	ERX559054	ERR602225	ERS543664	Paired End BACs barley
HVVMRXALLeA0272P03	MnEA0272P03_GTAGACCT_L003_R1_001.fastq.gz	ERP006953	ERX559055	ERR602226	ERS543664	Paired End BACs barley
HVVMRXALLeA0272P03	MnEA0272P03_GTAGACCT_L003_R2_001.fastq.gz	ERP006953	ERX559055	ERR602226	ERS543664	Paired End BACs barley
HVVMRXALLeA0273G10	MnEA0273G10_TAACCGGT_L003_R1_001.fastq.gz	ERP006953	ERX559056	ERR602227	ERS543664	Paired End BACs barley
HVVMRXALLeA0273G10	MnEA0273G10_TAACCGGT_L003_R2_001.fastq.gz	ERP006953	ERX559056	ERR602227	ERS543664	Paired End BACs barley
HVVMRXALLeA0273H07	MnEA0273H07_GTCGAGAG_L003_R1_001.fastq.gz	ERP006953	ERX559057	ERR602228	ERS543664	Paired End BACs barley
HVVMRXALLeA0273H07	MnEA0273H07_GTCGAGAG_L003_R2_001.fastq.gz	ERP006953	ERX559057	ERR602228	ERS543664	Paired End BACs barley
HVVMRXALLeA0273H11	MnEA0273H11_TAACTATG_L003_R1_001.fastq.gz	ERP006953	ERX559058	ERR602229	ERS543664	Paired End BACs barley
HVVMRXALLeA0273H11	MnEA0273H11_TAACTATG_L003_R2_001.fastq.gz	ERP006953	ERX559058	ERR602229	ERS543664	Paired End BACs barley
HVVMRXALLeA0273I02	MnEA0273I02_TACTATGC_L003_R1_001.fastq.gz	ERP006953	ERX559059	ERR602230	ERS543664	Paired End BACs barley
HVVMRXALLeA0273I02	MnEA0273I02_TACTATGC_L003_R2_001.fastq.gz	ERP006953	ERX559059	ERR602230	ERS543664	Paired End BACs barley
HVVMRXALLeA0273L02	MnEA0273L02_TAGGTTAG_L003_R1_001.fastq.gz	ERP006953	ERX559060	ERR602231	ERS543664	Paired End BACs barley
HVVMRXALLeA0273L02	MnEA0273L02_TAGGTTAG_L003_R2_001.fastq.gz	ERP006953	ERX559060	ERR602231	ERS543664	Paired End BACs barley
HVVMRXALLeA0273L03	MnEA0273L03_TATCTAGC_L003_R1_001.fastq.gz	ERP006953	ERX559061	ERR602232	ERS543664	Paired End BACs barley
HVVMRXALLeA0273L03	MnEA0273L03_TATCTAGC_L003_R2_001.fastq.gz	ERP006953	ERX559061	ERR602232	ERS543664	Paired End BACs barley
HVVMRXALLeA0273L20	MnEA0273L20_GGTCTGGT_L003_R1_001.fastq.gz	ERP006953	ERX559062	ERR602233	ERS543664	Paired End BACs barley
HVVMRXALLeA0273L20	MnEA0273L20_GGTCTGGT_L003_R2_001.fastq.gz	ERP006953	ERX559062	ERR602233	ERS543664	Paired End BACs barley
HVVMRXALLeA0273M02	MnEA0273M02_GTCATCAG_L003_R1_001.fastq.gz	ERP006953	ERX559063	ERR602234	ERS543664	Paired End BACs barley
HVVMRXALLeA0273M02	MnEA0273M02_GTCATCAG_L003_R2_001.fastq.gz	ERP006953	ERX559063	ERR602234	ERS543664	Paired End BACs barley
HVVMRXALLeA0273N11	MnEA0273N11_TAAGGAGC_L003_R1_001.fastq.gz	ERP006953	ERX559064	ERR602235	ERS543664	Paired End BACs barley
HVVMRXALLeA0273N11	MnEA0273N11_TAAGGAGC_L003_R2_001.fastq.gz	ERP006953	ERX559064	ERR602235	ERS543664	Paired End BACs barley
HVVMRXALLeA0273O10	MnEA0273O10_TATGCTAT_L003_R1_001.fastq.gz	ERP006953	ERX559065	ERR602236	ERS543664	Paired End BACs barley
HVVMRXALLeA0273O10	MnEA0273O10_TATGCTAT_L003_R2_001.fastq.gz	ERP006953	ERX559065	ERR602236	ERS543664	Paired End BACs barley
HVVMRXALLeA0273O14	MnEA0273O14_GGTTCATT_L003_R1_001.fastq.gz	ERP006953	ERX559066	ERR602237	ERS543664	Paired End BACs barley
HVVMRXALLeA0273O14	MnEA0273O14_GGTTCATT_L003_R2_001.fastq.gz	ERP006953	ERX559066	ERR602237	ERS543664	Paired End BACs barley
HVVMRXALLeA0274A14	MnEA0274A14_GTCGGATG_L003_R1_001.fastq.gz	ERP006953	ERX559067	ERR602238	ERS543664	Paired End BACs barley
HVVMRXALLeA0274A14	MnEA0274A14_GTCGGATG_L003_R2_001.fastq.gz	ERP006953	ERX559067	ERR602238	ERS543664	Paired End BACs barley
HVVMRXALLeA0274C06	MnEA0274C06_GTAACGAT_L003_R1_001.fastq.gz	ERP006953	ERX559068	ERR602239	ERS543664	Paired End BACs barley
HVVMRXALLeA0274C06	MnEA0274C06_GTAACGAT_L003_R2_001.fastq.gz	ERP006953	ERX559068	ERR602239	ERS543664	Paired End BACs barley
HVVMRXALLeA0274D15	MnEA0274D15_TATGGCGT_L003_R1_001.fastq.gz	ERP006953	ERX559069	ERR602240	ERS543664	Paired End BACs barley
HVVMRXALLeA0274D15	MnEA0274D15_TATGGCGT_L003_R2_001.fastq.gz	ERP006953	ERX559069	ERR602240	ERS543664	Paired End BACs barley
HVVMRXALLeA0274G16	MnEA0274G16_GTACGTAT_L003_R1_001.fastq.gz	ERP006953	ERX559070	ERR602241	ERS543664	Paired End BACs barley
HVVMRXALLeA0274G16	MnEA0274G16_GTACGTAT_L003_R2_001.fastq.gz	ERP006953	ERX559070	ERR602241	ERS543664	Paired End BACs barley
HVVMRXALLeA0274J17	MnEA0274J17_TAGTAAGT_L003_R1_001.fastq.gz	ERP006953	ERX559071	ERR602242	ERS543664	Paired End BACs barley
HVVMRXALLeA0274J17	MnEA0274J17_TAGTAAGT_L003_R2_001.fastq.gz	ERP006953	ERX559071	ERR602242	ERS543664	Paired End BACs barley
HVVMRXALLeA0274L16	MnEA0274L16_GTCTCCAT_L003_R1_001.fastq.gz	ERP006953	ERX559072	ERR602243	ERS543664	Paired End BACs barley
HVVMRXALLeA0274L16	MnEA0274L16_GTCTCCAT_L003_R2_001.fastq.gz	ERP006953	ERX559072	ERR602243	ERS543664	Paired End BACs barley
HVVMRXALLeA0274N09	MnEA0274N09_TATTACTT_L003_R1_001.fastq.gz	ERP006953	ERX559073	ERR602244	ERS543664	Paired End BACs barley
HVVMRXALLeA0274N09	MnEA0274N09_TATTACTT_L003_R2_001.fastq.gz	ERP006953	ERX559073	ERR602244	ERS543664	Paired End BACs barley
HVVMRXALLeA0274N14	MnEA0274N14_GTAGCAGC_L003_R1_001.fastq.gz	ERP006953	ERX559074	ERR602245	ERS543664	Paired End BACs barley
HVVMRXALLeA0274N14	MnEA0274N14_GTAGCAGC_L003_R2_001.fastq.gz	ERP006953	ERX559074	ERR602245	ERS543664	Paired End BACs barley
HVVMRXALLeA0274P21	MnEA0274P21_TGATGGCC_L003_R1_001.fastq.gz	ERP006953	ERX559075	ERR602246	ERS543664	Paired End BACs barley
HVVMRXALLeA0274P21	MnEA0274P21_TGATGGCC_L003_R2_001.fastq.gz	ERP006953	ERX559075	ERR602246	ERS543664	Paired End BACs barley
HVVMRXALLeA0275C19	MnEA0275C19_TCGTCAGG_L003_R1_001.fastq.gz	ERP006953	ERX559076	ERR602247	ERS543664	Paired End BACs barley
HVVMRXALLeA0275C19	MnEA0275C19_TCGTCAGG_L003_R2_001.fastq.gz	ERP006953	ERX559076	ERR602247	ERS543664	Paired End BACs barley
HVVMRXALLeA0275F04	MnEA0275F04_TGATTCCG_L003_R1_001.fastq.gz	ERP006953	ERX559077	ERR602248	ERS543664	Paired End BACs barley
HVVMRXALLeA0275F04	MnEA0275F04_TGATTCCG_L003_R2_001.fastq.gz	ERP006953	ERX559077	ERR602248	ERS543664	Paired End BACs barley
HVVMRXALLeA0275J19	MnEA0275J19_TCCTCCTG_L003_R1_001.fastq.gz	ERP006953	ERX559078	ERR602249	ERS543664	Paired End BACs barley
HVVMRXALLeA0275J19	MnEA0275J19_TCCTCCTG_L003_R2_001.fastq.gz	ERP006953	ERX559078	ERR602249	ERS543664	Paired End BACs barley
HVVMRXALLeA0275L12	MnEA0275L12_TCTAAGAG_L003_R1_001.fastq.gz	ERP006953	ERX559079	ERR602250	ERS543664	Paired End BACs barley
HVVMRXALLeA0275L12	MnEA0275L12_TCTAAGAG_L003_R2_001.fastq.gz	ERP006953	ERX559079	ERR602250	ERS543664	Paired End BACs barley
HVVMRXALLeA0275N02	MnEA0275N02_TCGATTAT_L003_R1_001.fastq.gz	ERP006953	ERX559080	ERR602251	ERS543664	Paired End BACs barley
HVVMRXALLeA0275N02	MnEA0275N02_TCGATTAT_L003_R2_001.fastq.gz	ERP006953	ERX559080	ERR602251	ERS543664	Paired End BACs barley
HVVMRXALLeA0275N20	MnEA0275N20_TCTGCTCC_L003_R1_001.fastq.gz	ERP006953	ERX559081	ERR602252	ERS543664	Paired End BACs barley
HVVMRXALLeA0275N20	MnEA0275N20_TCTGCTCC_L003_R2_001.fastq.gz	ERP006953	ERX559081	ERR602252	ERS543664	Paired End BACs barley
HVVMRXALLeA0276B01	MnEA0276B01_TCTTCCGT_L003_R1_001.fastq.gz	ERP006953	ERX559082	ERR602253	ERS543664	Paired End BACs barley
HVVMRXALLeA0276B01	MnEA0276B01_TCTTCCGT_L003_R2_001.fastq.gz	ERP006953	ERX559082	ERR602253	ERS543664	Paired End BACs barley
HVVMRXALLeA0276B03	MnEA0276B03_TGCAGAGT_L003_R1_001.fastq.gz	ERP006953	ERX559083	ERR602254	ERS543664	Paired End BACs barley
HVVMRXALLeA0276B03	MnEA0276B03_TGCAGAGT_L003_R2_001.fastq.gz	ERP006953	ERX559083	ERR602254	ERS543664	Paired End BACs barley
HVVMRXALLeA0276C12	MnEA0276C12_TGAACGCG_L003_R1_001.fastq.gz	ERP006953	ERX559084	ERR602255	ERS543664	Paired End BACs barley
HVVMRXALLeA0276C12	MnEA0276C12_TGAACGCG_L003_R2_001.fastq.gz	ERP006953	ERX559084	ERR602255	ERS543664	Paired End BACs barley
HVVMRXALLeA0276F14	MnEA0276F14_TTCTATTG_L003_R1_001.fastq.gz	ERP006953	ERX559085	ERR602256	ERS543664	Paired End BACs barley
HVVMRXALLeA0276F14	MnEA0276F14_TTCTATTG_L003_R2_001.fastq.gz	ERP006953	ERX559085	ERR602256	ERS543664	Paired End BACs barley
HVVMRXALLeA0276G04	MnEA0276G04_TCCATCGT_L003_R1_001.fastq.gz	ERP006953	ERX559086	ERR602257	ERS543664	Paired End BACs barley
HVVMRXALLeA0276G04	MnEA0276G04_TCCATCGT_L003_R2_001.fastq.gz	ERP006953	ERX559086	ERR602257	ERS543664	Paired End BACs barley
HVVMRXALLeA0276G15	MnEA0276G15_TCGTAGCT_L003_R1_001.fastq.gz	ERP006953	ERX559087	ERR602258	ERS543664	Paired End BACs barley
HVVMRXALLeA0276G15	MnEA0276G15_TCGTAGCT_L003_R2_001.fastq.gz	ERP006953	ERX559087	ERR602258	ERS543664	Paired End BACs barley
HVVMRXALLeA0276I03	MnEA0276I03_TCCGCAGT_L003_R1_001.fastq.gz	ERP006953	ERX559088	ERR602259	ERS543664	Paired End BACs barley
HVVMRXALLeA0276I03	MnEA0276I03_TCCGCAGT_L003_R2_001.fastq.gz	ERP006953	ERX559088	ERR602259	ERS543664	Paired End BACs barley
HVVMRXALLeA0276J07	MnEA0276J07_TGCTAGAC_L003_R1_001.fastq.gz	ERP006953	ERX559089	ERR602260	ERS543664	Paired End BACs barley
HVVMRXALLeA0276J07	MnEA0276J07_TGCTAGAC_L003_R2_001.fastq.gz	ERP006953	ERX559089	ERR602260	ERS543664	Paired End BACs barley
HVVMRXALLeA0276J17	MnEA0276J17_TCAAGCCT_L003_R1_001.fastq.gz	ERP006953	ERX559090	ERR602261	ERS543664	Paired End BACs barley
HVVMRXALLeA0276J17	MnEA0276J17_TCAAGCCT_L003_R2_001.fastq.gz	ERP006953	ERX559090	ERR602261	ERS543664	Paired End BACs barley
HVVMRXALLeA0276K02	MnEA0276K02_TCCGCGAG_L003_R1_001.fastq.gz	ERP006953	ERX559091	ERR602262	ERS543664	Paired End BACs barley
HVVMRXALLeA0276K02	MnEA0276K02_TCCGCGAG_L003_R2_001.fastq.gz	ERP006953	ERX559091	ERR602262	ERS543664	Paired End BACs barley
HVVMRXALLeA0276N16	MnEA0276N16_TCAGACTT_L003_R1_001.fastq.gz	ERP006953	ERX559092	ERR602263	ERS543664	Paired End BACs barley
HVVMRXALLeA0276N16	MnEA0276N16_TCAGACTT_L003_R2_001.fastq.gz	ERP006953	ERX559092	ERR602263	ERS543664	Paired End BACs barley
HVVMRXALLeA0276N20	MnEA0276N20_TCCGGTCT_L003_R1_001.fastq.gz	ERP006953	ERX559093	ERR602264	ERS543664	Paired End BACs barley
HVVMRXALLeA0276N20	MnEA0276N20_TCCGGTCT_L003_R2_001.fastq.gz	ERP006953	ERX559093	ERR602264	ERS543664	Paired End BACs barley
HVVMRXALLeA0276O10	MnEA0276O10_TCGACGAC_L003_R1_001.fastq.gz	ERP006953	ERX559094	ERR602265	ERS543664	Paired End BACs barley
HVVMRXALLeA0276O10	MnEA0276O10_TCGACGAC_L003_R2_001.fastq.gz	ERP006953	ERX559094	ERR602265	ERS543664	Paired End BACs barley
HVVMRXALLeA0277E06	MnEA0277E06_TCTGCATG_L003_R1_001.fastq.gz	ERP006953	ERX559095	ERR602266	ERS543664	Paired End BACs barley
HVVMRXALLeA0277E06	MnEA0277E06_TCTGCATG_L003_R2_001.fastq.gz	ERP006953	ERX559095	ERR602266	ERS543664	Paired End BACs barley
HVVMRXALLeA0277G15	MnEA0277G15_TGGACCGT_L003_R1_001.fastq.gz	ERP006953	ERX559096	ERR602267	ERS543664	Paired End BACs barley
HVVMRXALLeA0277G15	MnEA0277G15_TGGACCGT_L003_R2_001.fastq.gz	ERP006953	ERX559096	ERR602267	ERS543664	Paired End BACs barley
HVVMRXALLeA0277I04	MnEA0277I04_TGGACTTC_L003_R1_001.fastq.gz	ERP006953	ERX559097	ERR602268	ERS543664	Paired End BACs barley
HVVMRXALLeA0277I04	MnEA0277I04_TGGACTTC_L003_R2_001.fastq.gz	ERP006953	ERX559097	ERR602268	ERS543664	Paired End BACs barley
HVVMRXALLeA0277I16	MnEA0277I16_TCAGATCG_L003_R1_001.fastq.gz	ERP006953	ERX559098	ERR602269	ERS543664	Paired End BACs barley
HVVMRXALLeA0277I16	MnEA0277I16_TCAGATCG_L003_R2_001.fastq.gz	ERP006953	ERX559098	ERR602269	ERS543664	Paired End BACs barley
HVVMRXALLeA0277K16	MnEA0277K16_TCGCCGCG_L003_R1_001.fastq.gz	ERP006953	ERX559099	ERR602270	ERS543664	Paired End BACs barley
HVVMRXALLeA0277K16	MnEA0277K16_TCGCCGCG_L003_R2_001.fastq.gz	ERP006953	ERX559099	ERR602270	ERS543664	Paired End BACs barley
HVVMRXALLeA0277N02	MnEA0277N02_TCTATACG_L003_R1_001.fastq.gz	ERP006953	ERX559100	ERR602271	ERS543664	Paired End BACs barley
HVVMRXALLeA0277N02	MnEA0277N02_TCTATACG_L003_R2_001.fastq.gz	ERP006953	ERX559100	ERR602271	ERS543664	Paired End BACs barley
HVVMRXALLeA0277N07	MnEA0277N07_TGCCGTTC_L003_R1_001.fastq.gz	ERP006953	ERX559101	ERR602272	ERS543664	Paired End BACs barley
HVVMRXALLeA0277N07	MnEA0277N07_TGCCGTTC_L003_R2_001.fastq.gz	ERP006953	ERX559101	ERR602272	ERS543664	Paired End BACs barley
HVVMRXALLeA0277O11	MnEA0277O11_TCATCAAT_L003_R1_001.fastq.gz	ERP006953	ERX559102	ERR602273	ERS543664	Paired End BACs barley
HVVMRXALLeA0277O11	MnEA0277O11_TCATCAAT_L003_R2_001.fastq.gz	ERP006953	ERX559102	ERR602273	ERS543664	Paired End BACs barley
HVVMRXALLeA0277P09	MnEA0277P09_TGACTAGT_L003_R1_001.fastq.gz	ERP006953	ERX559103	ERR602274	ERS543664	Paired End BACs barley
HVVMRXALLeA0277P09	MnEA0277P09_TGACTAGT_L003_R2_001.fastq.gz	ERP006953	ERX559103	ERR602274	ERS543664	Paired End BACs barley
HVVMRXALLeA0278C18	MnEA0278C18_TCCAGATG_L003_R1_001.fastq.gz	ERP006953	ERX559104	ERR602275	ERS543664	Paired End BACs barley
HVVMRXALLeA0278C18	MnEA0278C18_TCCAGATG_L003_R2_001.fastq.gz	ERP006953	ERX559104	ERR602275	ERS543664	Paired End BACs barley
HVVMRXALLeA0278D22	MnEA0278D22_TGAGCAGG_L003_R1_001.fastq.gz	ERP006953	ERX559105	ERR602276	ERS543664	Paired End BACs barley
HVVMRXALLeA0278D22	MnEA0278D22_TGAGCAGG_L003_R2_001.fastq.gz	ERP006953	ERX559105	ERR602276	ERS543664	Paired End BACs barley
HVVMRXALLeA0278E19	MnEA0278E19_TGAGCGTT_L003_R1_001.fastq.gz	ERP006953	ERX559106	ERR602277	ERS543664	Paired End BACs barley
HVVMRXALLeA0278E19	MnEA0278E19_TGAGCGTT_L003_R2_001.fastq.gz	ERP006953	ERX559106	ERR602277	ERS543664	Paired End BACs barley
HVVMRXALLeA0278H15	MnEA0278H15_TTACCATC_L003_R1_001.fastq.gz	ERP006953	ERX559107	ERR602278	ERS543664	Paired End BACs barley
HVVMRXALLeA0278H15	MnEA0278H15_TTACCATC_L003_R2_001.fastq.gz	ERP006953	ERX559107	ERR602278	ERS543664	Paired End BACs barley
HVVMRXALLeA0278J03	MnEA0278J03_TGCCTGCT_L003_R1_001.fastq.gz	ERP006953	ERX559108	ERR602279	ERS543664	Paired End BACs barley
HVVMRXALLeA0278J03	MnEA0278J03_TGCCTGCT_L003_R2_001.fastq.gz	ERP006953	ERX559108	ERR602279	ERS543664	Paired End BACs barley
HVVMRXALLeA0278L11	MnEA0278L11_TGATCTGC_L003_R1_001.fastq.gz	ERP006953	ERX559109	ERR602280	ERS543664	Paired End BACs barley
HVVMRXALLeA0278L11	MnEA0278L11_TGATCTGC_L003_R2_001.fastq.gz	ERP006953	ERX559109	ERR602280	ERS543664	Paired End BACs barley
HVVMRXALLeA0278L15	MnEA0278L15_TTCGTTGG_L003_R1_001.fastq.gz	ERP006953	ERX559110	ERR602281	ERS543664	Paired End BACs barley
HVVMRXALLeA0278L15	MnEA0278L15_TTCGTTGG_L003_R2_001.fastq.gz	ERP006953	ERX559110	ERR602281	ERS543664	Paired End BACs barley
HVVMRXALLeA0278O12	MnEA0278O12_TCATACGC_L003_R1_001.fastq.gz	ERP006953	ERX559111	ERR602282	ERS543664	Paired End BACs barley
HVVMRXALLeA0278O12	MnEA0278O12_TCATACGC_L003_R2_001.fastq.gz	ERP006953	ERX559111	ERR602282	ERS543664	Paired End BACs barley
HVVMRXALLeA0278P18	MnEA0278P18_TCGCTTCC_L003_R1_001.fastq.gz	ERP006953	ERX559112	ERR602283	ERS543664	Paired End BACs barley
HVVMRXALLeA0278P18	MnEA0278P18_TCGCTTCC_L003_R2_001.fastq.gz	ERP006953	ERX559112	ERR602283	ERS543664	Paired End BACs barley
HVVMRXALLeA0279A11	MnEA0279A11_TCTAGCTC_L003_R1_001.fastq.gz	ERP006953	ERX559113	ERR602284	ERS543664	Paired End BACs barley
HVVMRXALLeA0279A11	MnEA0279A11_TCTAGCTC_L003_R2_001.fastq.gz	ERP006953	ERX559113	ERR602284	ERS543664	Paired End BACs barley
HVVMRXALLeA0279B13	MnEA0279B13_TGCCAAGG_L003_R1_001.fastq.gz	ERP006953	ERX559114	ERR602285	ERS543664	Paired End BACs barley
HVVMRXALLeA0279B13	MnEA0279B13_TGCCAAGG_L003_R2_001.fastq.gz	ERP006953	ERX559114	ERR602285	ERS543664	Paired End BACs barley
HVVMRXALLeA0279D02	MnEA0279D02_TCCTGAAC_L003_R1_001.fastq.gz	ERP006953	ERX559115	ERR602286	ERS543664	Paired End BACs barley
HVVMRXALLeA0279D02	MnEA0279D02_TCCTGAAC_L003_R2_001.fastq.gz	ERP006953	ERX559115	ERR602286	ERS543664	Paired End BACs barley
HVVMRXALLeA0279D09	MnEA0279D09_TGCCTAAC_L003_R1_001.fastq.gz	ERP006953	ERX559116	ERR602287	ERS543664	Paired End BACs barley
HVVMRXALLeA0279D09	MnEA0279D09_TGCCTAAC_L003_R2_001.fastq.gz	ERP006953	ERX559116	ERR602287	ERS543664	Paired End BACs barley
HVVMRXALLeA0279F09	MnEA0279F09_TGGCCAAT_L003_R1_001.fastq.gz	ERP006953	ERX559117	ERR602288	ERS543664	Paired End BACs barley
HVVMRXALLeA0279F09	MnEA0279F09_TGGCCAAT_L003_R2_001.fastq.gz	ERP006953	ERX559117	ERR602288	ERS543664	Paired End BACs barley
HVVMRXALLeA0279I12	MnEA0279I12_TTAACGGC_L003_R1_001.fastq.gz	ERP006953	ERX559118	ERR602289	ERS543664	Paired End BACs barley
HVVMRXALLeA0279I12	MnEA0279I12_TTAACGGC_L003_R2_001.fastq.gz	ERP006953	ERX559118	ERR602289	ERS543664	Paired End BACs barley
HVVMRXALLeA0279L01	MnEA0279L01_TGATATAT_L003_R1_001.fastq.gz	ERP006953	ERX559119	ERR602290	ERS543664	Paired End BACs barley
HVVMRXALLeA0279L01	MnEA0279L01_TGATATAT_L003_R2_001.fastq.gz	ERP006953	ERX559119	ERR602290	ERS543664	Paired End BACs barley
HVVMRXALLeA0280C10	MnEA0280C10_TCGAACGG_L003_R1_001.fastq.gz	ERP006953	ERX559120	ERR602291	ERS543664	Paired End BACs barley
HVVMRXALLeA0280C10	MnEA0280C10_TCGAACGG_L003_R2_001.fastq.gz	ERP006953	ERX559120	ERR602291	ERS543664	Paired End BACs barley
HVVMRXALLeA0280E20	MnEA0280E20_TCTCGCAT_L003_R1_001.fastq.gz	ERP006953	ERX559121	ERR602292	ERS543664	Paired End BACs barley
HVVMRXALLeA0280E20	MnEA0280E20_TCTCGCAT_L003_R2_001.fastq.gz	ERP006953	ERX559121	ERR602292	ERS543664	Paired End BACs barley
HVVMRXALLeA0280G08	MnEA0280G08_TTCTGCCT_L003_R1_001.fastq.gz	ERP006953	ERX559122	ERR602293	ERS543664	Paired End BACs barley
HVVMRXALLeA0280G08	MnEA0280G08_TTCTGCCT_L003_R2_001.fastq.gz	ERP006953	ERX559122	ERR602293	ERS543664	Paired End BACs barley
HVVMRXALLeA0280H17	MnEA0280H17_TCGGAGTC_L003_R1_001.fastq.gz	ERP006953	ERX559123	ERR602294	ERS543664	Paired End BACs barley
HVVMRXALLeA0280H17	MnEA0280H17_TCGGAGTC_L003_R2_001.fastq.gz	ERP006953	ERX559123	ERR602294	ERS543664	Paired End BACs barley
HVVMRXALLeA0284I05	MnEA0284I05_TTGAGCAT_L003_R1_001.fastq.gz	ERP006953	ERX559124	ERR602295	ERS543664	Paired End BACs barley
HVVMRXALLeA0284I05	MnEA0284I05_TTGAGCAT_L003_R2_001.fastq.gz	ERP006953	ERX559124	ERR602295	ERS543664	Paired End BACs barley
HVVMRXALLeA0284O09	MnEA0284O09_TTGCAGAT_L003_R1_001.fastq.gz	ERP006953	ERX559125	ERR602296	ERS543664	Paired End BACs barley
HVVMRXALLeA0284O09	MnEA0284O09_TTGCAGAT_L003_R2_001.fastq.gz	ERP006953	ERX559125	ERR602296	ERS543664	Paired End BACs barley
HVVMRXALLeA0285B16	MnEA0285B16_TTGCTAAG_L003_R1_001.fastq.gz	ERP006953	ERX559126	ERR602297	ERS543664	Paired End BACs barley
HVVMRXALLeA0285B16	MnEA0285B16_TTGCTAAG_L003_R2_001.fastq.gz	ERP006953	ERX559126	ERR602297	ERS543664	Paired End BACs barley
HVVMRXALLeA0285H21	MnEA0285H21_TTGGAAGG_L003_R1_001.fastq.gz	ERP006953	ERX559127	ERR602298	ERS543664	Paired End BACs barley
HVVMRXALLeA0285H21	MnEA0285H21_TTGGAAGG_L003_R2_001.fastq.gz	ERP006953	ERX559127	ERR602298	ERS543664	Paired End BACs barley
HVVMRXALLrA0227D05	MnRA0227D05_AGAGGCCT_L003_R1_001.fastq.gz	ERP006953	ERX559128	ERR602299	ERS543664	Paired End BACs barley
HVVMRXALLrA0227D05	MnRA0227D05_AGAGGCCT_L003_R2_001.fastq.gz	ERP006953	ERX559128	ERR602299	ERS543664	Paired End BACs barley
HVVMRXALLhA0184G09	MoHI0184G09_AGAGCTAT_L003_R1_001.fastq.gz	ERP006953	ERX559129	ERR602300	ERS543664	Paired End BACs barley
HVVMRXALLhA0184G09	MoHI0184G09_AGAGCTAT_L003_R2_001.fastq.gz	ERP006953	ERX559129	ERR602300	ERS543664	Paired End BACs barley
NCBI_AF252830_25	NCBI_AF252830_25_ACGTATGA_L003_R1_001.fastq.gz	ERP006953	ERX556559	ERR599730	ERS543665	Paired End BACs human
NCBI_AF252830_25	NCBI_AF252830_25_ACGTATGA_L003_R2_001.fastq.gz	ERP006953	ERX556559	ERR599730	ERS543665	Paired End BACs human
NCBI_AF252830_26	NCBI_AF252830_26_ATCCTCTA_L003_R1_001.fastq.gz	ERP006953	ERX556560	ERR599731	ERS543665	Paired End BACs human
NCBI_AF252830_26	NCBI_AF252830_26_ATCCTCTA_L003_R2_001.fastq.gz	ERP006953	ERX556560	ERR599731	ERS543665	Paired End BACs human
NCBI_AF252830_27	NCBI_AF252830_27_CCGTCCGA_L003_R1_001.fastq.gz	ERP006953	ERX556561	ERR599732	ERS543665	Paired End BACs human
NCBI_AF252830_27	NCBI_AF252830_27_CCGTCCGA_L003_R2_001.fastq.gz	ERP006953	ERX556561	ERR599732	ERS543665	Paired End BACs human
NCBI_AF252830_28	NCBI_AF252830_28_CTAACCGT_L003_R1_001.fastq.gz	ERP006953	ERX556562	ERR599733	ERS543665	Paired End BACs human
NCBI_AF252830_28	NCBI_AF252830_28_CTAACCGT_L003_R2_001.fastq.gz	ERP006953	ERX556562	ERR599733	ERS543665	Paired End BACs human
NCBI_AF252830_29	NCBI_AF252830_29_AAGCGACG_L003_R1_001.fastq.gz	ERP006953	ERX556563	ERR599734	ERS543665	Paired End BACs human
NCBI_AF252830_29	NCBI_AF252830_29_AAGCGACG_L003_R2_001.fastq.gz	ERP006953	ERX556563	ERR599734	ERS543665	Paired End BACs human
NCBI_AF252830_30	NCBI_AF252830_30_AATAGCCT_L003_R1_001.fastq.gz	ERP006953	ERX556564	ERR599735	ERS543665	Paired End BACs human
NCBI_AF252830_30	NCBI_AF252830_30_AATAGCCT_L003_R2_001.fastq.gz	ERP006953	ERX556564	ERR599735	ERS543665	Paired End BACs human
NCBI_AF285443_23	NCBI_AF285443_23_TCGCAGGA_L003_R1_001.fastq.gz	ERP006953	ERX556565	ERR599736	ERS543665	Paired End BACs human
NCBI_AF285443_23	NCBI_AF285443_23_TCGCAGGA_L003_R2_001.fastq.gz	ERP006953	ERX556565	ERR599736	ERS543665	Paired End BACs human
NCBI_AF285443_24	NCBI_AF285443_24_AGATAATT_L003_R1_001.fastq.gz	ERP006953	ERX556566	ERR599737	ERS543665	Paired End BACs human
NCBI_AF285443_24	NCBI_AF285443_24_AGATAATT_L003_R2_001.fastq.gz	ERP006953	ERX556566	ERR599737	ERS543665	Paired End BACs human
NCBI_AF285443_25	NCBI_AF285443_25_CGGACGTA_L003_R1_001.fastq.gz	ERP006953	ERX556567	ERR599738	ERS543665	Paired End BACs human
NCBI_AF285443_25	NCBI_AF285443_25_CGGACGTA_L003_R2_001.fastq.gz	ERP006953	ERX556567	ERR599738	ERS543665	Paired End BACs human
NCBI_AF285443_26	NCBI_AF285443_26_CCAGGATT_L003_R1_001.fastq.gz	ERP006953	ERX556568	ERR599739	ERS543665	Paired End BACs human
NCBI_AF285443_26	NCBI_AF285443_26_CCAGGATT_L003_R2_001.fastq.gz	ERP006953	ERX556568	ERR599739	ERS543665	Paired End BACs human
NCBI_AF285443_27	NCBI_AF285443_27_CGATACTC_L003_R1_001.fastq.gz	ERP006953	ERX556569	ERR599740	ERS543665	Paired End BACs human
NCBI_AF285443_27	NCBI_AF285443_27_CGATACTC_L003_R2_001.fastq.gz	ERP006953	ERX556569	ERR599740	ERS543665	Paired End BACs human
NCBI_AF285443_28	NCBI_AF285443_28_TTCCGCTG_L003_R1_001.fastq.gz	ERP006953	ERX556570	ERR599741	ERS543665	Paired End BACs human
NCBI_AF285443_28	NCBI_AF285443_28_TTCCGCTG_L003_R2_001.fastq.gz	ERP006953	ERX556570	ERR599741	ERS543665	Paired End BACs human
NCBI_AF285443_29	NCBI_AF285443_29_GTATAGGC_L003_R1_001.fastq.gz	ERP006953	ERX556571	ERR599742	ERS543665	Paired End BACs human
NCBI_AF285443_29	NCBI_AF285443_29_GTATAGGC_L003_R2_001.fastq.gz	ERP006953	ERX556571	ERR599742	ERS543665	Paired End BACs human
NCBI_AF285443_30	NCBI_AF285443_30_GTCCAACG_L003_R1_001.fastq.gz	ERP006953	ERX556572	ERR599743	ERS543665	Paired End BACs human
NCBI_AF285443_30	NCBI_AF285443_30_GTCCAACG_L003_R2_001.fastq.gz	ERP006953	ERX556572	ERR599743	ERS543665	Paired End BACs human

## Sheet: mate-pair_raw_data
FILE_NAME	STUDY_ID	EXPERIMENT_ID	RUN_ID	SAMPLE_ID	SAMPLE_SUBMITTER_ID
222657_GTCCGC_L005_R1_001.fastq.gz	ERP006953	ERX575839	ERR619068	ERS543666	BAC lib MP87 HiSeq
222657_GTCCGC_L005_R1_002.fastq.gz	ERP006953	ERX575840	ERR619069	ERS543666	BAC lib MP87 HiSeq
222657_GTCCGC_L005_R1_003.fastq.gz	ERP006953	ERX575841	ERR619070	ERS543666	BAC lib MP87 HiSeq
222657_GTCCGC_L005_R1_004.fastq.gz	ERP006953	ERX575842	ERR619071	ERS543666	BAC lib MP87 HiSeq
222657_GTCCGC_L005_R1_005.fastq.gz	ERP006953	ERX575843	ERR619072	ERS543666	BAC lib MP87 HiSeq
222657_GTCCGC_L005_R2_001.fastq.gz	ERP006953	ERX575839	ERR619068	ERS543666	BAC lib MP87 HiSeq
222657_GTCCGC_L005_R2_002.fastq.gz	ERP006953	ERX575840	ERR619069	ERS543666	BAC lib MP87 HiSeq
222657_GTCCGC_L005_R2_003.fastq.gz	ERP006953	ERX575841	ERR619070	ERS543666	BAC lib MP87 HiSeq
222657_GTCCGC_L005_R2_004.fastq.gz	ERP006953	ERX575842	ERR619071	ERS543666	BAC lib MP87 HiSeq
222657_GTCCGC_L005_R2_005.fastq.gz	ERP006953	ERX575843	ERR619072	ERS543666	BAC lib MP87 HiSeq
222658_CGATGT_L005_R1_001.fastq.gz	ERP006953	ERX575844	ERR619073	ERS543668	BAC lib MP88 HiSeq
222658_CGATGT_L005_R1_002.fastq.gz	ERP006953	ERX575845	ERR619074	ERS543668	BAC lib MP88 HiSeq
222658_CGATGT_L005_R1_003.fastq.gz	ERP006953	ERX575846	ERR619075	ERS543668	BAC lib MP88 HiSeq
222658_CGATGT_L005_R1_004.fastq.gz	ERP006953	ERX575847	ERR619076	ERS543668	BAC lib MP88 HiSeq
222658_CGATGT_L005_R1_005.fastq.gz	ERP006953	ERX575848	ERR619077	ERS543668	BAC lib MP88 HiSeq
222658_CGATGT_L005_R1_006.fastq.gz	ERP006953	ERX575849	ERR619078	ERS543668	BAC lib MP88 HiSeq
222658_CGATGT_L005_R1_007.fastq.gz	ERP006953	ERX575850	ERR619079	ERS543668	BAC lib MP88 HiSeq
222658_CGATGT_L005_R2_001.fastq.gz	ERP006953	ERX575844	ERR619073	ERS543668	BAC lib MP88 HiSeq
222658_CGATGT_L005_R2_002.fastq.gz	ERP006953	ERX575845	ERR619074	ERS543668	BAC lib MP88 HiSeq
222658_CGATGT_L005_R2_003.fastq.gz	ERP006953	ERX575846	ERR619075	ERS543668	BAC lib MP88 HiSeq
222658_CGATGT_L005_R2_004.fastq.gz	ERP006953	ERX575847	ERR619076	ERS543668	BAC lib MP88 HiSeq
222658_CGATGT_L005_R2_005.fastq.gz	ERP006953	ERX575848	ERR619077	ERS543668	BAC lib MP88 HiSeq
222658_CGATGT_L005_R2_006.fastq.gz	ERP006953	ERX575849	ERR619078	ERS543668	BAC lib MP88 HiSeq
222658_CGATGT_L005_R2_007.fastq.gz	ERP006953	ERX575850	ERR619079	ERS543668	BAC lib MP88 HiSeq
Morex-MP87_S9_L001_R1_001.fastq.gz	ERP006953	ERX561805	ERR604976	ERS543667	BAC lib MP87 MiSeq
Morex-MP87_S9_L001_R2_001.fastq.gz	ERP006953	ERX561805	ERR604976	ERS543667	BAC lib MP87 MiSeq
Morex-MP88_S10_L001_R1_001.fastq.gz	ERP006953	ERX561806	ERR604977	ERS543669	BAC lib MP88 MiSeq
Morex-MP88_S10_L001_R2_001.fastq.gz	ERP006953	ERX561806	ERR604977	ERS543669	BAC lib MP88 MiSeq
