# Supplementary material for: Multiplex sequencing of bacterial artificial chromosomes for assembling complex plant genomes
Source: Plant Biotechnol J. 2016 Jan 23;14(7):1511–22. doi: 10.1111/pbi.12511 (PMC5066668; doi:10.1111/pbi.12511)
Supplement: Supplementary file 4 — Table S3 Mapped mate pair reads per BAC. [file PBI-14-1511-s006.xlsx]

## Sheet: MiSeq MP
BAC	#assigned reads	#reads used for scaffolding
HVVMRXALLeA0251B16	7146	282
HVVMRXALLeA0217K20	9540	512
HVVMRXALLeA0277P09	3528	804
HVVMRXALLeA0261J17	4414	134
HVVMRXALLeA0262J18	8048	154
HVVMRXALLeA0218O19	948	0
HVVMRXALLeA0251J04	8114	578
HVVMRXALLeA0277E06	4812	396
HVVMRXALLeA0215D04	6474	304
HVVMRXALLeA0213I07	9366	2090
HVVMRXALLeA0253A21	7448	506
HVVMRXALLeA0215A12	5714	928
HVVMRXALLeA0238I05	7028	388
HVVMRXALLeA0234K17	6776	338
HVVMRXALLeA0220L21	4812	428
HVVMRXALLeA0271C16	4760	808
HVVMRXALLeA0271C17	4538	160
HVVMRXALLeA0264L06	5416	1006
HVVMRXALLeA0280H17	6418	550
HVVMRXALLeA0273L02	5028	1780
HVVMRXALLeA0226L10	9560	232
HVVMRXALLeA0273L03	6182	472
HVVMRXALLeA0246P07	4650	556
HVVMRXALLeA0277N07	5946	978
HVVMRXALLeA0264M19	2288	734
HVVMRXALLeA0277N02	3798	48
HVVMRXALLeA0243P08	382	0
HVVMRXALLeA0226I04	8532	368
HVVMRXALLeA0243P09	2126	238
HVVMRXALLeA0243L12	5306	782
HVVMRXALLeA0215E18	2484	548
HVVMRXALLeA0216M05	8050	974
HVVMRXALLeA0251J15	2894	286
HVVMRXALLeA0213J16	7428	476
HVVMRXALLeA0218O20	3378	0
HVVMRXALLeA0273H07	6466	600
HVVMRXALLeA0220B05	4576	872
HVVMRXALLeA0274C06	4478	168
HVVMRXALLeA0251I14	5034	534
HVVMRXALLeA0216K02	8140	1106
HVVMRXALLeA0251I15	7852	524
HVVMRXALLeA0226K09	2286	390
HVVMRXALLeA0277G15	3818	1088
HVVMRXALLeA0233N16	3496	318
HVVMRXALLeA0280G08	3100	158
HVVMRXALLeA0234F04	4894	992
HVVMRXALLeA0243P12	3264	404
HVVMRXALLeA0233M10	4364	534
HVVMRXALLeA0251H16	5064	654
HVVMRXALLeA0251H17	7572	242
HVVMRXALLeA0234A22	3828	148
HVVMRXALLeA0223L03	7334	1034
HVVMRXALLeA0264C05	5536	350
HVVMRXALLeA0212C17	3922	752
HVVMRXALLeA0272L17	4936	192
HVVMRXALLeA0257J16	6332	0
HVVMRXALLeA0271L19	6406	180
HVVMRXALLeA0212B15	7606	712
HVVMRXALLeA0270C23	3362	696
HVVMRXALLeA0240F18	4090	1102
HVVMRXALLeA0269A08	4568	768
HVVMRXALLeA0269E01	7140	1058
HVVMRXALLeA0240F13	6930	648
HVVMRXALLeA0273L20	5830	696
HVVMRXALLeA0274A14	5478	498
HVVMRXALLeA0223O13	12620	336
HVVMRXALLeA0215G22	8818	442
HVVMRXALLeA0264E02	5320	158
HVVMRXALLeA0264D09	4558	1530
HVVMRXALLeA0223L14	6996	1046
HVVMRXALLeA0246P05	3752	1148
HVVMRXALLeA0234C13	5784	330
HVVMRXALLeA0219J14	7506	310
HVVMRXALLeA0257I06	6634	1054
HVVMRXALLeA0215A23	5236	410
HVVMRXALLeA0257I04	7200	696
HVVMRXALLeA0257J04	3098	288
HVVMRXALLeA0223L11	6186	248
HVVMRXALLeA0257K01	6358	1210
HVVMRXALLeA0212D23	5572	860
HVVMRXALLeA0244A17	6986	1358
HVVMRXALLeA0274G16	5210	2064
HVVMRXALLeA0259K15	2554	352
HVVMRXALLeA0277O11	3878	334
HVVMRXALLeA0259K14	5058	600
HVVMRXALLeA0265L08	4982	292
HVVMRXALLeA0259K12	5308	214
HVVMRXALLeA0266M22	7772	538
HVVMRXALLeA0248H04	6118	632
HVVMRXALLeA0224L08	1232	0
HVVMRXALLeA0265H16	6904	1080
HVVMRXALLeA0248H01	5330	198
HVVMRXALLeA0224L05	1566	0
HVVMRXALLeA0226A03	7584	986
HVVMRXALLeA0216C08	10578	66
HVVMRXALLeA0259C05	7816	964
HVVMRXALLeA0262M10	2808	844
HVVMRXALLeA0259K18	4580	226
HVVMRXALLeA0231N06	3946	1158
HVVMRXALLeA0245H13	5536	834
HVVMRXALLeA0263D02	4660	444
HVVMRXALLeA0262I20	614	2
HVVMRXALLeA0245H17	8154	644
HVVMRXALLeA0231O08	650	2
HVVMRXALLeA0264D20	5210	588
HVVMRXALLeA0214C03	604	92
HVVMRXALLeA0223M24	7616	144
HVVMRXALLeA0273M02	3242	854
HVVMRXALLeA0249N22	4076	582
HVVMRXALLeA0273G10	6144	264
HVVMRXALLeA0249N24	1224	0
HVVMRXALLeA0237O20	54	0
HVVMRXALLeA0229G01	3776	522
HVVMRXALLeA0259B19	5058	1452
HVVMRXALLeA0273I02	1564	578
HVVMRXALLeA0217C24	7628	366
HVVMRXALLeA0219C07	4642	852
HVVMRXALLeA0220K08	682	0
HVVMRXALLeA0268M09	5992	166
HVVMRXALLeA0266M07	5272	598
HVVMRXALLeA0223I24	8460	1318
HVVMRXALLeA0216L19	5884	726
HVVMRXALLeA0243C11	2714	148
HVVMRXALLeA0224A22	2598	548
HVVMRXALLeA0272M20	4774	572
HVVMRXALLeA0266L01	7746	122
HVVMRXALLhA0184G09	16494	1772
HVVMRXALLeA0220K03	8706	1028
HVVMRXALLeA0234F12	4390	486
HVVMRXALLeA0249M01	3936	808
HVVMRXALLeA0240G19	6196	374
HVVMRXALLeA0285H21	4172	494
HVVMRXALLeA0275F04	5244	334
HVVMRXALLeA0223G20	5920	620
HVVMRXALLeA0254A19	8632	892
HVVMRXALLeA0218B03	1394	0
HVVMRXALLeA0245D08	5706	34
HVVMRXALLeA0224B13	752	0
HVVMRXALLeA0243C06	7708	978
HVVMRXALLeA0214M18	2900	246
HVVMRXALLeA0246H14	4808	162
HVVMRXALLeA0224M15	156	2
HVVMRXALLeA0273O10	4786	894
HVVMRXALLeA0272K14	6216	630
HVVMRXALLeA0217K18	7530	1478
HVVMRXALLeA0207K15	2836	500
HVVMRXALLeA0214O14	942	66
HVVMRXALLeA0211P08	4672	842
HVVMRXALLeA0226J22	2628	286
HVVMRXALLeA0276N16	7700	230
HVVMRXALLeA0208F24	5678	772
HVVMRXALLeA0262E21	1002	186
HVVMRXALLeA0258B10	6610	1058
HVVMRXALLeA0262D20	4916	688
HVVMRXALLeA0223F18	9302	328
HVVMRXALLeA0268P14	8138	1182
HVVMRXALLeA0255G11	5050	424
HVVMRXALLeA0256I02	3394	946
HVVMRXALLeA0269N13	5558	710
HVVMRXALLeA0243J11	6040	622
HVVMRXALLeA0222M03	2778	636
HVVMRXALLeA0222M05	7646	308
HVVMRXALLeA0276N20	3810	384
HVVMRXALLeA0260C09	2434	646
HVVMRXALLeA0218M21	7544	622
HVVMRXALLeA0218C19	7264	818
HVVMRXALLeA0258P04	3624	288
HVVMRXALLeA0278L11	6340	308
HVVMRXALLeA0245D20	3544	112
HVVMRXALLeA0258H11	2124	88
HVVMRXALLeA0265E03	6066	518
HVVMRXALLeA0238L20	6944	738
HVVMRXALLeA0278L15	1694	408
HVVMRXALLeA0275J19	4404	504
HVVMRXALLeA0230K14	5476	434
HVVMRXALLeA0218F11	10820	1296
HVVMRXALLeA0265G06	8506	714
HVVMRXALLeA0265G04	4654	172
HVVMRXALLeA0230K07	688	0
HVVMRXALLeA0245C24	6934	1126
HVVMRXALLeA0213B09	9250	1210
HVVMRXALLeA0238N20	2862	226
HVVMRXALLeA0230L07	1734	66
HVVMRXALLeA0218C17	7584	704
HVVMRXALLeA0269G01	5470	1220
HVVMRXALLeA0222A06	2138	36
HVVMRXALLeA0249L17	9804	672
HVVMRXALLeA0214P15	4834	1764
HVVMRXALLeA0276K02	9600	0
HVVMRXALLeA0265N17	5638	188
HVVMRXALLeA0261P14	2836	498
HVVMRXALLeA0249A05	14204	970
HVVMRXALLeA0242E07	3646	584
HVVMRXALLeA0210G20	6748	0
HVVMRXALLeA0238K15	7268	580
HVVMRXALLeA0218M02	7738	760
HVVMRXALLeA0218L07	6224	400
HVVMRXALLeA0223M17	9248	1280
HVVMRXALLeA0248F13	3204	390
HVVMRXALLeA0221E10	5844	1342
HVVMRXALLeA0208C15	3010	720
HVVMRXALLeA0242A19	4228	568
HVVMRXALLeA0268C22	4708	492
HVVMRXALLeA0275C19	6128	632
HVVMRXALLeA0248D03	5078	196
HVVMRXALLeA0209P08	9132	582
HVVMRXALLeA0245C08	6210	550
HVVMRXALLeA0225N01	1360	10
HVVMRXALLeA0222E04	430	0
HVVMRXALLeA0208K05	6570	706
HVVMRXALLeA0250F02	7502	450
HVVMRXALLeA0278D22	1726	664
HVVMRXALLeA0226A12	8876	642
HVVMRXALLeA0210G10	7122	400
HVVMRXALLeA0232K03	7354	1254
HVVMRXALLeA0222F17	7878	1456
HVVMRXALLeA0237E19	3638	328
HVVMRXALLeA0242I18	8064	898
HVVMRXALLeA0215J06	4222	760
HVVMRXALLeA0218L11	9318	1300
HVVMRXALLeA0248G09	4020	104
HVVMRXALLeA0248O12	4600	1002
HVVMRXALLeA0250H17	3748	728
HVVMRXALLeA0241I19	9118	402
HVVMRXALLeA0249B20	3792	704
HVVMRXALLeA0268O07	4296	506
HVVMRXALLeA0255L02	7444	726
HVVMRXALLeA0232K13	4904	90
HVVMRXALLeA0248F01	5334	108
HVVMRXALLeA0232C05	4728	450
HVVMRXALLeA0242J13	4264	476
HVVMRXALLeA0228I08	7062	552
HVVMRXALLeA0250H09	4190	420
HVVMRXALLeA0237H17	2992	688
HVVMRXALLeA0284O09	4588	414
HVVMRXALLeA0247C21	3508	690
HVVMRXALLeA0284I05	6082	1196
HVVMRXALLeA0237E11	4160	1022
HVVMRXALLeA0229D19	5000	658
HVVMRXALLeA0225H01	3638	0
HVVMRXALLeA0225H02	8898	360
HVVMRXALLeA0212H13	7350	908
HVVMRXALLeA0247K21	7300	140
HVVMRXALLeA0245J14	4884	770
HVVMRXALLeA0216F01	6840	854
HVVMRXALLeA0212E05	5498	850
HVVMRXALLeA0215J18	4616	764
HVVMRXALLeA0255L17	6616	456
HVVMRXALLeA0225D07	5960	662
HVVMRXALLeA0237F04	6698	18
HVVMRXALLeA0229B22	5908	366
HVVMRXALLeA0242I20	9102	814
HVVMRXALLeA0269O06	1558	294
HVVMRXALLeA0229M17	3356	390
HVVMRXALLeA0241A08	2088	196
HVVMRXALLeA0265O09	7294	150
HVVMRXALLeA0236C17	3522	84
HVVMRXALLeA0216E05	3298	578
HVVMRXALLeA0249F24	2872	136
HVVMRXALLeA0248J07	9376	630
HVVMRXALLeA0237G06	1878	164
HVVMRXALLeA0255H08	4466	730
HVVMRXALLeA0216F03	7286	1084
HVVMRXALLeA0265N09	8012	246
HVVMRXALLeA0215O12	4712	964
HVVMRXALLeA0269H05	2828	612
HVVMRXALLeA0234D11	5404	1364
HVVMRXALLeA0216F12	7384	494
HVVMRXALLeA0278E19	3852	444
HVVMRXALLeA0269H07	4072	1088
HVVMRXALLeA0274N09	7666	646
HVVMRXALLeA0245B13	2582	238
HVVMRXALLeA0216B23	7596	796
HVVMRXALLeA0226H18	10250	1244
HVVMRXALLeA0236M19	5434	1028
HVVMRXALLeA0222B06	5626	436
HVVMRXALLeA0235D18	5696	374
HVVMRXALLeA0263F21	6306	288
HVVMRXALLeA0225M10	52	0
HVVMRXALLeA0274L16	5984	1270
HVVMRXALLeA0243A11	4186	384
HVVMRXALLeA0230B06	5174	250
HVVMRXALLeA0232L04	5464	686
HVVMRXALLeA0222L09	1410	2
HVVMRXALLeA0241I09	3112	308
HVVMRXALLeA0285B16	3820	1166
HVVMRXALLeA0225O04	6726	1100
HVVMRXALLeA0216N10	1746	26
HVVMRXALLeA0274P21	6442	588
HVVMRXALLeA0255A13	7918	862
HVVMRXALLeA0274N14	4038	1036
HVVMRXALLeA0243A19	5996	984
HVVMRXALLeA0274D15	4162	1036
HVVMRXALLeA0269F18	3698	386
HVVMRXALLeA0274J17	5032	420
HVVMRXALLeA0221N16	5532	1612
HVVMRXALLeA0261J08	4628	470
HVVMRXALLeA0222N07	9112	1416
HVVMRXALLeA0243A14	5008	784
HVVMRXALLeA0237D20	6042	418
HVVMRXALLeA0270H09	5148	702
HVVMRXALLeA0241B07	9888	612
HVVMRXALLeA0226P17	6218	902
HVVMRXALLeA0241B08	5972	200
HVVMRXALLeA0244E17	8076	748
HVVMRXALLeA0242K01	4006	956
HVVMRXALLeA0244E19	10182	434
HVVMRXALLeA0237J21	86	0
HVVMRXALLeA0270G16	2606	196
HVVMRXALLeA0261B09	3812	404
HVVMRXALLeA0230D05	2996	26
HVVMRXALLeA0231B06	2496	482
HVVMRXALLeA0241D07	5766	1410
HVVMRXALLeA0213M07	1552	188
HVVMRXALLeA0228A22	7130	236
HVVMRXALLeA0228G11	392	110
HVVMRXALLeA0247C03	6020	876
HVVMRXALLeA0241K01	5030	1052
HVVMRXALLeA0264I03	1660	88
HVVMRXALLeA0247H17	6466	470
HVVMRXALLeA0275L12	1570	576
HVVMRXALLeA0240B18	5864	620
HVVMRXALLeA0264I07	6990	0
HVVMRXALLeA0257H20	2786	0
HVVMRXALLeA0264H06	3590	456
HVVMRXALLeA0256N08	3338	466
HVVMRXALLeA0233I22	5690	298
HVVMRXALLeA0247D01	6370	1666
HVVMRXALLeA0241B15	3486	376
HVVMRXALLeA0228C16	2858	216
HVVMRXALLeA0236D05	4954	86
HVVMRXALLeA0228H23	13070	0
HVVMRXALLeA0256N17	1000	288
HVVMRXALLeA0231I24	5588	536
HVVMRXALLeA0241F07	9444	430
HVVMRXALLeA0230B13	4518	628
HVVMRXALLeA0266A15	4622	434
HVVMRXALLeA0240D19	1934	338
HVVMRXALLeA0209F23	4240	836
HVVMRXALLeA0278C18	4030	444
HVVMRXALLeA0247J14	7654	1322
HVVMRXALLeA0239A22	4092	760
HVVMRXALLeA0229J10	5488	1638
HVVMRXALLeA0257G10	6298	786
HVVMRXALLeA0239E03	5584	134
HVVMRXALLeA0247N07	1770	472
HVVMRXALLeA0210A24	5464	868
HVVMRXALLeA0230N06	2160	292
HVVMRXALLeA0225B01	7964	630
HVVMRXALLeA0239I08	6496	746
HVVMRXALLeA0244L22	8880	1572
HVVMRXALLeA0277K16	5670	384
HVVMRXALLeA0225A09	8254	918
HVVMRXALLeA0250L19	7428	244
HVVMRXALLeA0267M05	956	0
HVVMRXALLeA0211N19	6924	428
HVVMRXALLeA0239A13	9950	786
HVVMRXALLeA0210L02	436	0
HVVMRXALLeA0277I16	8504	510
HVVMRXALLeA0213N23	5178	726
HVVMRXALLeA0257E14	5874	204
HVVMRXALLeA0210E17	7892	656
HVVMRXALLeA0210M04	5048	328
HVVMRXALLeA0247L05	6018	886
HVVMRXALLeA0267N08	5456	408
HVVMRXALLeA0221O06	5576	1450
HVVMRXALLeA0237K13	7902	360
HVVMRXALLeA0232N06	3162	388
HVVMRXALLeA0244L12	1728	198
HVVMRXALLeA0267J05	5008	704
HVVMRXALLeA0217O22	930	58
HVVMRXALLeA0237K16	5968	502
HVVMRXALLeA0229C11	22	6
HVVMRXALLeA0264G23	4816	1256
HVVMRXALLeA0244C09	4834	0
HVVMRXALLeA0239M02	11670	1102
HVVMRXALLeA0277I04	3228	416
HVVMRXALLeA0221K12	1868	56
HVVMRXALLeA0237I13	5298	974
HVVMRXALLeA0272P03	2896	680
HVVMRXALLeA0229B18	7492	94
HVVMRXALLeA0244L07	10884	1542
HVVMRXALLeA0258B09	4408	580
HVVMRXALLeA0224G08	2100	2
HVVMRXALLeA0232I06	7022	800
HVVMRXALLeA0236N24	4514	584
HVVMRXALLeA0217P11	4978	1186
HVVMRXALLeA0258K10	7774	192
HVVMRXALLeA0232I01	4464	140
HVVMRXALLeA0227P17	6288	0
HVVMRXALLeA0214H23	3156	678
HVVMRXALLeA0246L06	7160	1132
HVVMRXALLeA0224I02	6478	904
HVVMRXALLeA0251E20	6458	758
HVVMRXALLeA0248L05	1024	300
HVVMRXALLeA0267F18	5566	872
HVVMRXALLeA0267M23	2052	862
HVVMRXALLeA0248L09	4572	276
HVVMRXALLeA0224O07	774	0
HVVMRXALLeA0252E02	6794	1282
HVVMRXALLeA0233J24	3212	536
HVVMRXALLeA0231A10	5328	782
HVVMRXALLeA0241G07	6012	1486
HVVMRXALLeA0257O12	5702	208
HVVMRXALLeA0219F01	9824	1436
HVVMRXALLeA0217G18	160	0
HVVMRXALLeA0217G17	4376	832
HVVMRXALLeA0238F12	3728	708
HVVMRXALLeA0258G08	1740	134
HVVMRXALLeA0276C12	7010	252
HVVMRXALLeA0233B12	1160	0
HVVMRXALLeA0276J07	7700	432
HVVMRXALLeA0238D17	5462	818
HVVMRXALLeA0214H17	6964	408
HVVMRXALLeA0221D07	6288	342
HVVMRXALLeA0272I23	5430	236
HVVMRXALLeA0256F01	4920	364
HVVMRXALLeA0278J03	7438	624
HVVMRXALLeA0238O03	8066	360
HVVMRXALLeA0209D11	2608	710
HVVMRXALLeA0253N11	6172	642
HVVMRXALLeA0238C05	2044	82
HVVMRXALLeA0220P15	5634	1994
HVVMRXALLeA0262H11	4402	298
HVVMRXALLeA0278O12	4838	786
HVVMRXALLeA0208M22	4734	1332
HVVMRXALLeA0253F09	3336	562
HVVMRXALLeA0231B24	6746	818
HVVMRXALLeA0275N20	7548	798
HVVMRXALLeA0213G15	7542	1888
HVVMRXALLeA0220F11	3914	290
HVVMRXALLeA0276J17	7714	1072
HVVMRXALLeA0239N14	3714	210
HVVMRXALLeA0252N18	7678	362
HVVMRXALLeA0252N19	2024	2
HVVMRXALLeA0280C10	4928	1036
HVVMRXALLeA0236G10	3572	800
HVVMRXALLeA0258G13	5338	350
HVVMRXALLeA0276B03	5594	534
HVVMRXALLeA0276B01	3904	868
HVVMRXALLeA0224G18	594	0
HVVMRXALLeA0229K03	7156	116
HVVMRXALLeA0253E17	4730	28
HVVMRXALLeA0262H21	6170	328
HVVMRXALLeA0230H21	5518	1440
HVVMRXALLeA0235J03	8128	120
HVVMRXALLeA0221H07	1500	370
HVVMRXALLeA0231P12	558	2
HVVMRXALLeA0276G15	3534	622
HVVMRXALLeA0241G24	5108	726
HVVMRXALLeA0244M14	3196	30
HVVMRXALLeA0224G13	194	0
HVVMRXALLeA0276F14	3034	482
HVVMRXALLeA0217P22	358	0
HVVMRXALLeA0231H03	9388	266
HVVMRXALLeA0270P07	4334	780
HVVMRXALLeA0230F11	4936	548
HVVMRXALLeA0209D04	5914	1360
HVVMRXALLeA0211D03	5602	812
HVVMRXALLeA0248M15	5460	802
HVVMRXALLeA0244K14	9568	240
HVVMRXALLeA0256B12	3454	516
HVVMRXALLeA0252N07	5886	704
HVVMRXALLeA0210D23	3216	912
HVVMRXALLeA0223B17	2338	80
HVVMRXALLeA0244K10	5448	216
HVVMRXALLeA0272O03	5834	1266
HVVMRXALLeA0278P18	6526	1180
HVVMRXALLeA0216P22	7674	1428
HVVMRXALLeA0259P10	3178	768
HVVMRXALLeA0266G09	2314	400
HVVMRXALLeA0220D03	1928	424
HVVMRXALLeA0220E05	6944	1638
HVVMRXALLeA0214I23	5672	1270
HVVMRXALLeA0219M14	8436	1294
HVVMRXALLeA0275N02	3424	696
HVVMRXALLeA0276I03	4298	1356
HVVMRXALLeA0259P14	4514	306
HVVMRXALLeA0232F07	3184	884
HVVMRXALLeA0266E06	8514	172
HVVMRXALLeA0217H16	4512	32
HVVMRXALLeA0258L20	6396	178
HVVMRXALLeA0272A20	3508	282
HVVMRXALLeA0276G04	6390	464
HVVMRXALLeA0258L21	3944	726
HVVMRXALLeA0235B01	452	18
HVVMRXALLeA0239P14	8154	654
HVVMRXALLeA0245E06	4158	790
HVVMRXALLeA0256M09	3880	828
HVVMRXALLeA0224N10	11836	1106
HVVMRXALLeA0224E21	1344	0
HVVMRXALLeA0213K04	2178	166
HVVMRXALLeA0270I10	5066	668
HVVMRXALLeA0246K04	7952	1196
HVVMRXALLeA0214E21	4912	468
HVVMRXALLeA0279A11	6034	552
HVVMRXALLeA0221A02	7066	514
HVVMRXALLeA0270I04	7088	238
HVVMRXALLeA0246I06	4116	810
HVVMRXALLeA0224N23	708	0
HVVMRXALLeA0220L05	9180	1068
HVVMRXALLeA0221A07	8230	26
HVVMRXALLeA0273O14	4956	792
HVVMRXALLeA0223J06	4920	932
HVVMRXALLeA0236G02	5352	386
HVVMRXALLeA0220H07	5832	642
HVVMRXALLeA0243N15	6852	744
HVVMRXALLeA0273N11	7036	774
HVVMRXALLeA0211K22	6670	116
HVVMRXALLeA0250M11	4132	1002
HVVMRXALLeA0279L01	4932	376
HVVMRXALLeA0232F23	1710	292
HVVMRXALLeA0239B07	3680	340
HVVMRXALLeA0224J15	138	0
HVVMRXALLeA0234P14	6284	34
HVVMRXALLeA0227G03	4780	602
HVVMRXALLeA0276O10	4672	636
HVVMRXALLeA0214H05	6550	1212
HVVMRXALLeA0245N14	7220	1522
HVVMRXALLeA0218A05	4006	592
HVVMRXALLeA0278H15	3262	644
HVVMRXALLeA0221I08	1876	0
HVVMRXALLeA0266B02	5752	756
HVVMRXALLeA0266B06	5928	942
HVVMRXALLeA0226N06	1484	4
HVVMRXALLeA0214J07	5442	550
HVVMRXALLeA0270A07	6954	208
HVVMRXALLeA0271N13	8938	144
HVVMRXALLeA0244J16	4894	782
HVVMRXALLeA0214F06	5338	258
HVVMRXALLeA0252C24	5904	564
HVVMRXALLeA0259F03	3762	274
HVVMRXALLeA0225J01	2312	424
HVVMRXALLeA0263L21	4658	418
HVVMRXALLeA0249N08	4794	96
HVVMRXALLeA0263K13	7702	430
HVVMRXALLeA0244N21	9288	200
HVVMRXALLeA0244N20	1106	2
HVVMRXALLeA0227J13	1004	280
HVVMRXALLeA0224D07	6026	482
HVVMRXALLeA0249P08	3650	344
HVVMRXALLeA0214E08	5426	810
HVVMRXALLeA0224D05	4930	294
HVVMRXALLeA0230G15	3316	490
HVVMRXALLeA0211G10	5166	62
HVVMRXALLeA0260O15	6668	800
HVVMRXALLeA0231G06	4140	118
HVVMRXALLeA0221I17	4768	636
HVVMRXALLeA0259J11	3848	694
HVVMRXALLeA0250M13	6390	1180
HVVMRXALLeA0212K05	5612	502
HVVMRXALLeA0261A07	2506	74
HVVMRXALLeA0247A15	9824	100
HVVMRXALLeA0241E14	4796	378
HVVMRXALLeA0219N14	6332	706
HVVMRXALLeA0219P09	5932	760
HVVMRXALLeA0254L06	8174	818
HVVMRXALLeA0271N02	4380	528
HVVMRXALLeA0269B14	5790	924
HVVMRXALLeA0207B21	7596	230
HVVMRXALLeA0215N05	6496	290
HVVMRXALLeA0240I24	4088	88
HVVMRXALLeA0240N09	8614	1136
HVVMRXALLeA0240J23	6764	690
HVVMRXALLeA0270B16	2544	624
HVVMRXALLeA0279D09	3876	210
HVVMRXALLeA0209K06	4884	578
HVVMRXALLeA0227A23	584	96
HVVMRXALLeA0279D02	3410	1272
HVVMRXALLeA0225I20	2076	22
HVVMRXALLeA0233L23	508	30
HVVMRXALLeA0246C14	7808	272
HVVMRXALLeA0212L22	5368	782
HVVMRXALLeA0219P16	4450	710
HVVMRXALLeA0218I02	7032	642
HVVMRXALLeA0247A02	4084	372
HVVMRXALLeA0209J07	5654	428
HVVMRXALLeA0279B13	1742	480
HVVMRXALLeA0225D24	5818	832
HVVMRXALLeA0233C11	6288	954
HVVMRXALLeA0247A08	4184	352
HVVMRXALLeA0214F21	6712	1046
HVVMRXALLeA0245O19	384	0
HVVMRXALLeA0209J02	4696	438
HVVMRXALLeA0279F09	4192	372
HVVMRXALLeA0265B08	2846	444
HVVMRXALLeA0250C07	6384	818
HVVMRXALLeA0244F10	4678	704
HVVMRXALLeA0219E16	642	2
HVVMRXALLeA0250C05	5664	732
HVVMRXALLeA0224D24	1172	8
HVVMRXALLeA0240D05	7654	342
HVVMRXALLeA0237C18	4160	188
HVVMRXALLeA0263A11	6386	492
HVVMRXALLeA0236I18	3146	330
HVVMRXALLeA0264F11	4508	356
HVVMRXALLeA0246J12	4782	290
HVVMRXALLeA0270M18	4554	576
HVVMRXALLeA0237A17	6804	412
HVVMRXALLeA0236H19	4156	346
HVVMRXALLeA0236H18	4184	662
HVVMRXALLeA0271D05	7200	538
HVVMRXALLeA0263A19	2472	44
HVVMRXALLeA0219A07	4872	422
HVVMRXALLeA0279I12	2664	224
HVVMRXALLeA0264P18	6142	856
HVVMRXALLeA0240E04	8406	1056
HVVMRXALLeA0271D08	4462	242
HVVMRXALLeA0213F13	2672	680
HVVMRXALLeA0233H02	334	8
HVVMRXALLeA0266J17	7310	464
HVVMRXALLeA0253D19	8738	1490
HVVMRXALLeA0213F12	5866	800
HVVMRXALLeA0269L01	2210	2
HVVMRXALLeA0218H17	564	0
HVVMRXALLeA0259I03	5826	618
HVVMRXALLeA0219E23	5718	1136
HVVMRXALLeA0243M16	5172	788
HVVMRXALLeA0258M06	4232	438
HVVMRXALLeA0220N05	2408	2
HVVMRXALLeA0243O09	4380	504
HVVMRXALLeA0251C01	5586	760
HVVMRXALLeA0264O08	5904	692
HVVMRXALLeA0237A03	5072	0
HVVMRXALLeA0231C22	4876	684
HVVMRXALLeA0218H22	3734	742
HVVMRXALLeA0240M01	206	26
HVVMRXALLeA0228M08	2930	270
HVVMRXALLeA0271F09	6736	1310
HVVMRXALLeA0243E11	3568	800
HVVMRXALLeA0232O20	2840	740
HVVMRXALLeA0271O19	5596	630
HVVMRXALLeA0219I21	5950	370
HVVMRXALLeA0280E20	8392	472
HVVMRXALLeA0209B19	3632	434
HVVMRXALLeA0249O04	8072	416
HVVMRXALLeA0232O18	306	0
HVVMRXALLeA0263J07	4282	382
HVVMRXALLeA0265J18	5832	334
HVVMRXALLeA0259I16	3468	408
HVVMRXALLrA0227D05	16502	0
HVVMRXALLeA0233G13	750	0
HVVMRXALLeA0226C01	8210	800

## Sheet: HiSeq MP
BAC	#assigned reads	#reads used for scaffolding
HVVMRXALLeA0251B16	66668	0
HVVMRXALLeA0217K20	64218	64
HVVMRXALLeA0277P09	33676	144
HVVMRXALLeA0261J17	41636	14
HVVMRXALLeA0262J18	70342	0
HVVMRXALLeA0218O19	5852	0
HVVMRXALLeA0251J04	79222	0
HVVMRXALLeA0277E06	48096	132
HVVMRXALLeA0215D04	39850	462
HVVMRXALLeA0213I07	65222	2516
HVVMRXALLeA0253A21	71088	66
HVVMRXALLeA0215A12	38506	492
HVVMRXALLeA0238I05	47644	0
HVVMRXALLeA0234K17	43068	136
HVVMRXALLeA0220L21	33732	134
HVVMRXALLeA0271C16	42808	1038
HVVMRXALLeA0271C17	40016	138
HVVMRXALLeA0264L06	58540	174
HVVMRXALLeA0280H17	62642	30
HVVMRXALLeA0273L02	44818	5218
HVVMRXALLeA0226L10	62298	0
HVVMRXALLeA0273L03	60234	728
HVVMRXALLeA0246P07	45280	390
HVVMRXALLeA0277N07	56868	142
HVVMRXALLeA0264M19	25516	84
HVVMRXALLeA0277N02	32908	52
HVVMRXALLeA0243P08	2994	0
HVVMRXALLeA0226I04	54022	0
HVVMRXALLeA0243L12	43540	988
HVVMRXALLeA0243P09	18628	162
HVVMRXALLeA0215E18	20488	88
HVVMRXALLeA0216M05	51242	0
HVVMRXALLeA0251J15	25412	224
HVVMRXALLeA0213J16	46698	38
HVVMRXALLeA0218O20	20856	0
HVVMRXALLeA0273H07	62786	408
HVVMRXALLeA0220B05	30790	18
HVVMRXALLeA0274C06	38904	800
HVVMRXALLeA0251I14	45832	362
HVVMRXALLeA0216K02	58338	36
HVVMRXALLeA0251I15	69446	1024
HVVMRXALLeA0226K09	17138	30
HVVMRXALLeA0277G15	37986	730
HVVMRXALLeA0233N16	21808	82
HVVMRXALLeA0280G08	27148	134
HVVMRXALLeA0234F04	35304	450
HVVMRXALLeA0243P12	37228	112
HVVMRXALLeA0233M10	28656	342
HVVMRXALLeA0251H16	51754	76
HVVMRXALLeA0251H17	66516	368
HVVMRXALLeA0234A22	25048	0
HVVMRXALLeA0223L03	48078	180
HVVMRXALLeA0264C05	55930	66
HVVMRXALLeA0212C17	26684	96
HVVMRXALLeA0272L17	47574	112
HVVMRXALLeA0257J16	56552	0
HVVMRXALLeA0271L19	60618	178
HVVMRXALLeA0212B15	51146	56
HVVMRXALLeA0270C23	30196	1196
HVVMRXALLeA0240F18	39988	170
HVVMRXALLeA0269A08	46354	304
HVVMRXALLeA0269E01	70746	46
HVVMRXALLeA0240F13	45276	272
HVVMRXALLeA0274A14	50700	298
HVVMRXALLeA0273L20	61424	0
HVVMRXALLeA0223O13	78752	0
HVVMRXALLeA0215G22	56578	18
HVVMRXALLeA0264E02	50282	16
HVVMRXALLeA0264D09	45280	790
HVVMRXALLeA0223L14	45762	1308
HVVMRXALLeA0246P05	36204	686
HVVMRXALLeA0234C13	36158	152
HVVMRXALLeA0219J14	44338	498
HVVMRXALLeA0257I06	62072	1060
HVVMRXALLeA0215A23	36106	0
HVVMRXALLeA0257I04	66872	0
HVVMRXALLeA0257J04	31216	56
HVVMRXALLeA0223L11	39222	20
HVVMRXALLeA0257K01	57942	16
HVVMRXALLeA0212D23	35556	638
HVVMRXALLeA0244A17	66672	234
HVVMRXALLeA0274G16	58770	134
HVVMRXALLeA0259K15	23116	28
HVVMRXALLeA0277O11	33988	242
HVVMRXALLeA0259K14	50176	202
HVVMRXALLeA0265L08	44172	216
HVVMRXALLeA0259K12	49022	28
HVVMRXALLeA0266M22	70562	278
HVVMRXALLeA0248H04	65624	24
HVVMRXALLeA0224L08	7886	0
HVVMRXALLeA0265H16	80876	84
HVVMRXALLeA0248H01	48444	0
HVVMRXALLeA0224L05	9372	0
HVVMRXALLeA0226A03	53510	748
HVVMRXALLeA0216C08	66164	120
HVVMRXALLeA0259C05	86018	0
HVVMRXALLeA0262M10	27882	1074
HVVMRXALLeA0259K18	38754	202
HVVMRXALLeA0231N06	30498	104
HVVMRXALLeA0245H13	49664	766
HVVMRXALLeA0263D02	41990	642
HVVMRXALLeA0262I20	4312	0
HVVMRXALLeA0245H17	87436	266
HVVMRXALLeA0231O08	4478	2
HVVMRXALLeA0264D20	46022	794
HVVMRXALLeA0214C03	3586	290
HVVMRXALLeA0223M24	44532	40
HVVMRXALLeA0249N22	38448	60
HVVMRXALLeA0273M02	33760	902
HVVMRXALLeA0273G10	59606	0
HVVMRXALLeA0249N24	11106	0
HVVMRXALLeA0237O20	372	0
HVVMRXALLeA0229G01	26830	84
HVVMRXALLeA0259B19	46592	3588
HVVMRXALLeA0273I02	16436	1392
HVVMRXALLeA0217C24	47576	82
HVVMRXALLeA0219C07	29046	876
HVVMRXALLeA0220K08	5300	0
HVVMRXALLeA0268M09	57464	0
HVVMRXALLeA0266M07	49686	490
HVVMRXALLeA0223I24	61338	340
HVVMRXALLeA0216L19	37816	512
HVVMRXALLeA0243C11	16222	94
HVVMRXALLeA0224A22	17960	348
HVVMRXALLeA0272M20	43782	356
HVVMRXALLeA0266L01	71062	0
HVVMRXALLhA0184G09	138428	8
HVVMRXALLeA0220K03	59206	578
HVVMRXALLeA0234F12	28434	100
HVVMRXALLeA0249M01	37080	848
HVVMRXALLeA0240G19	35412	148
HVVMRXALLeA0285H21	37944	244
HVVMRXALLeA0275F04	51416	418
HVVMRXALLeA0223G20	37834	310
HVVMRXALLeA0254A19	78464	0
HVVMRXALLeA0218B03	8512	0
HVVMRXALLeA0245D08	48392	68
HVVMRXALLeA0224B13	4720	0
HVVMRXALLeA0243C06	51040	2984
HVVMRXALLeA0214M18	18510	0
HVVMRXALLeA0246H14	41686	118
HVVMRXALLeA0224M15	772	0
HVVMRXALLeA0273O10	43480	600
HVVMRXALLeA0272K14	58578	128
HVVMRXALLeA0217K18	54636	708
HVVMRXALLeA0214O14	7892	0
HVVMRXALLeA0211P08	31326	120
HVVMRXALLeA0207K15	17510	128
HVVMRXALLeA0226J22	15152	142
HVVMRXALLeA0276N16	67156	672
HVVMRXALLeA0208F24	36402	174
HVVMRXALLeA0262E21	7644	656
HVVMRXALLeA0258B10	66474	0
HVVMRXALLeA0262D20	49734	200
HVVMRXALLeA0223F18	61620	48
HVVMRXALLeA0268P14	73532	772
HVVMRXALLeA0255G11	50430	54
HVVMRXALLeA0256I02	30876	1956
HVVMRXALLeA0269N13	52968	18
HVVMRXALLeA0243J11	59696	0
HVVMRXALLeA0222M03	18976	282
HVVMRXALLeA0222M05	48922	26
HVVMRXALLeA0276N20	36108	8
HVVMRXALLeA0260C09	27336	596
HVVMRXALLeA0218M21	49828	36
HVVMRXALLeA0218C19	49750	70
HVVMRXALLeA0278L11	58950	32
HVVMRXALLeA0258P04	37892	20
HVVMRXALLeA0258H11	21954	2
HVVMRXALLeA0245D20	31134	162
HVVMRXALLeA0265E03	57618	246
HVVMRXALLeA0238L20	46158	294
HVVMRXALLeA0278L15	15494	1044
HVVMRXALLeA0275J19	44908	246
HVVMRXALLeA0230K14	35184	690
HVVMRXALLeA0218F11	72988	0
HVVMRXALLeA0265G06	82866	6
HVVMRXALLeA0265G04	41080	136
HVVMRXALLeA0230K07	5222	0
HVVMRXALLeA0245C24	71468	540
HVVMRXALLeA0213B09	66100	28
HVVMRXALLeA0238N20	17590	4
HVVMRXALLeA0230L07	11142	28
HVVMRXALLeA0218C17	48606	604
HVVMRXALLeA0269G01	57964	2434
HVVMRXALLeA0222A06	12020	216
HVVMRXALLeA0249L17	97156	0
HVVMRXALLeA0214P15	39508	46
HVVMRXALLeA0276K02	85886	0
HVVMRXALLeA0265N17	52490	28
HVVMRXALLeA0261P14	26228	850
HVVMRXALLeA0249A05	140664	0
HVVMRXALLeA0210G20	40614	0
HVVMRXALLeA0242E07	25420	172
HVVMRXALLeA0238K15	46508	222
HVVMRXALLeA0218L07	39414	0
HVVMRXALLeA0218M02	52014	0
HVVMRXALLeA0223M17	65698	0
HVVMRXALLeA0248F13	34634	334
HVVMRXALLeA0221E10	40008	754
HVVMRXALLeA0208C15	20720	142
HVVMRXALLeA0242A19	29022	236
HVVMRXALLeA0268C22	43746	230
HVVMRXALLeA0275C19	55438	708
HVVMRXALLeA0248D03	49562	4
HVVMRXALLeA0209P08	58280	1594
HVVMRXALLeA0245C08	56664	904
HVVMRXALLeA0222E04	2558	0
HVVMRXALLeA0225N01	7642	8
HVVMRXALLeA0208K05	47528	24
HVVMRXALLeA0250F02	71984	52
HVVMRXALLeA0278D22	17018	2502
HVVMRXALLeA0226A12	65280	0
HVVMRXALLeA0210G10	43834	146
HVVMRXALLeA0232K03	48566	306
HVVMRXALLeA0222F17	48600	936
HVVMRXALLeA0237E19	24952	0
HVVMRXALLeA0242I18	52324	112
HVVMRXALLeA0215J06	27572	114
HVVMRXALLeA0218L11	60488	50
HVVMRXALLeA0248G09	36342	98
HVVMRXALLeA0248O12	48738	202
HVVMRXALLeA0250H17	33444	1844
HVVMRXALLeA0241I19	83296	32
HVVMRXALLeA0249B20	33470	1090
HVVMRXALLeA0255L02	72992	250
HVVMRXALLeA0268O07	43028	454
HVVMRXALLeA0232K13	31142	194
HVVMRXALLeA0248F01	46158	110
HVVMRXALLeA0232C05	32864	258
HVVMRXALLeA0242J13	40964	0
HVVMRXALLeA0228I08	47428	0
HVVMRXALLeA0250H09	41974	132
HVVMRXALLeA0237H17	23064	266
HVVMRXALLeA0284O09	44712	134
HVVMRXALLeA0247C21	37862	194
HVVMRXALLeA0284I05	61886	684
HVVMRXALLeA0237E11	27278	456
HVVMRXALLeA0229D19	31810	138
HVVMRXALLeA0225H01	22510	0
HVVMRXALLeA0225H02	56776	26
HVVMRXALLeA0212H13	49844	182
HVVMRXALLeA0247K21	65548	86
HVVMRXALLeA0245J14	49366	730
HVVMRXALLeA0216F01	43978	204
HVVMRXALLeA0212E05	37232	430
HVVMRXALLeA0215J18	34844	0
HVVMRXALLeA0255L17	64060	196
HVVMRXALLeA0225D07	40516	162
HVVMRXALLeA0237F04	41078	34
HVVMRXALLeA0229B22	37234	0
HVVMRXALLeA0269O06	16006	522
HVVMRXALLeA0242I20	88442	0
HVVMRXALLeA0229M17	21766	358
HVVMRXALLeA0241A08	16258	84
HVVMRXALLeA0265O09	68868	0
HVVMRXALLeA0236C17	20726	2
HVVMRXALLeA0216E05	22498	616
HVVMRXALLeA0249F24	29474	186
HVVMRXALLeA0248J07	85542	168
HVVMRXALLeA0237G06	10580	106
HVVMRXALLeA0255H08	48308	340
HVVMRXALLeA0216F03	48020	2
HVVMRXALLeA0265N09	73366	198
HVVMRXALLeA0215O12	30400	1134
HVVMRXALLeA0269H05	28824	272
HVVMRXALLeA0234D11	34502	1164
HVVMRXALLeA0216F12	45922	178
HVVMRXALLeA0278E19	38016	204
HVVMRXALLeA0269H07	38802	2732
HVVMRXALLeA0274N09	68260	124
HVVMRXALLeA0245B13	25078	124
HVVMRXALLeA0216B23	54184	108
HVVMRXALLeA0226H18	63066	64
HVVMRXALLeA0236M19	40042	222
HVVMRXALLeA0222B06	37260	154
HVVMRXALLeA0235D18	34760	96
HVVMRXALLeA0263F21	58826	66
HVVMRXALLeA0225M10	328	0
HVVMRXALLeA0274L16	56564	828
HVVMRXALLeA0243A11	27236	100
HVVMRXALLeA0230B06	35484	26
HVVMRXALLeA0232L04	38298	0
HVVMRXALLeA0222L09	8974	0
HVVMRXALLeA0241I09	21564	110
HVVMRXALLeA0285B16	35062	1112
HVVMRXALLeA0225O04	46854	70
HVVMRXALLeA0216N10	11684	42
HVVMRXALLeA0274P21	63530	446
HVVMRXALLeA0255A13	76170	0
HVVMRXALLeA0274N14	44574	428
HVVMRXALLeA0269F18	35640	740
HVVMRXALLeA0274D15	46024	554
HVVMRXALLeA0243A19	59438	248
HVVMRXALLeA0274J17	44060	226
HVVMRXALLeA0221N16	40700	1108
HVVMRXALLeA0261J08	43446	36
HVVMRXALLeA0222N07	56686	1284
HVVMRXALLeA0243A14	32358	266
HVVMRXALLeA0237D20	38054	582
HVVMRXALLeA0270H09	45354	1304
HVVMRXALLeA0241B07	62222	70
HVVMRXALLeA0226P17	42486	238
HVVMRXALLeA0244E17	75190	1036
HVVMRXALLeA0241B08	53194	86
HVVMRXALLeA0242K01	30066	0
HVVMRXALLeA0244E19	93568	1072
HVVMRXALLeA0237J21	396	0
HVVMRXALLeA0270G16	21564	176
HVVMRXALLeA0261B09	33690	208
HVVMRXALLeA0230D05	17828	146
HVVMRXALLeA0241D07	41024	616
HVVMRXALLeA0231B06	16864	260
HVVMRXALLeA0213M07	10758	54
HVVMRXALLeA0228A22	46806	2
HVVMRXALLeA0228G11	2032	76
HVVMRXALLeA0247C03	61100	0
HVVMRXALLeA0241K01	45402	742
HVVMRXALLeA0264I03	16570	58
HVVMRXALLeA0247H17	61008	0
HVVMRXALLeA0275L12	11784	1166
HVVMRXALLeA0240B18	38470	358
HVVMRXALLeA0264I07	60224	0
HVVMRXALLeA0257H20	25634	0
HVVMRXALLeA0264H06	33884	802
HVVMRXALLeA0256N08	33000	204
HVVMRXALLeA0233I22	36848	42
HVVMRXALLeA0247D01	71700	906
HVVMRXALLeA0241B15	21220	344
HVVMRXALLeA0228C16	17248	376
HVVMRXALLeA0236D05	31264	0
HVVMRXALLeA0228H23	75406	0
HVVMRXALLeA0256N17	7038	378
HVVMRXALLeA0241F07	62872	362
HVVMRXALLeA0231I24	39976	336
HVVMRXALLeA0230B13	32440	150
HVVMRXALLeA0266A15	42428	436
HVVMRXALLeA0240D19	14658	18
HVVMRXALLeA0209F23	33846	24
HVVMRXALLeA0278C18	34306	372
HVVMRXALLeA0247J14	93810	168
HVVMRXALLeA0239A22	26276	1168
HVVMRXALLeA0229J10	37740	1054
HVVMRXALLeA0257G10	62986	0
HVVMRXALLeA0239E03	49716	242
HVVMRXALLeA0247N07	16722	780
HVVMRXALLeA0210A24	36600	416
HVVMRXALLeA0239I08	41168	82
HVVMRXALLeA0225B01	54584	68
HVVMRXALLeA0230N06	12402	180
HVVMRXALLeA0277K16	54120	68
HVVMRXALLeA0244L22	88818	978
HVVMRXALLeA0225A09	55260	770
HVVMRXALLeA0250L19	69148	0
HVVMRXALLeA0267M05	8724	0
HVVMRXALLeA0211N19	45472	188
HVVMRXALLeA0239A13	64376	0
HVVMRXALLeA0210L02	2938	0
HVVMRXALLeA0277I16	80844	68
HVVMRXALLeA0213N23	38156	168
HVVMRXALLeA0257E14	54578	200
HVVMRXALLeA0210E17	49942	272
HVVMRXALLeA0210M04	35180	0
HVVMRXALLeA0247L05	55300	408
HVVMRXALLeA0267N08	50300	8
HVVMRXALLeA0221O06	44124	836
HVVMRXALLeA0237K13	51342	0
HVVMRXALLeA0232N06	20498	248
HVVMRXALLeA0267J05	47712	134
HVVMRXALLeA0244L12	16848	146
HVVMRXALLeA0237K16	38162	132
HVVMRXALLeA0217O22	5696	106
HVVMRXALLeA0229C11	58	4
HVVMRXALLeA0264G23	53370	1192
HVVMRXALLeA0244C09	44460	0
HVVMRXALLeA0239M02	71218	782
HVVMRXALLeA0277I04	30330	348
HVVMRXALLeA0221K12	11484	32
HVVMRXALLeA0237I13	38148	170
HVVMRXALLeA0272P03	26618	1258
HVVMRXALLeA0229B18	44900	70
HVVMRXALLeA0244L07	105234	256
HVVMRXALLeA0258B09	46864	16
HVVMRXALLeA0232I06	48472	488
HVVMRXALLeA0224G08	12562	0
HVVMRXALLeA0236N24	28562	254
HVVMRXALLeA0217P11	40914	0
HVVMRXALLeA0258K10	74814	0
HVVMRXALLeA0232I01	28110	0
HVVMRXALLeA0227P17	38508	0
HVVMRXALLeA0214H23	21796	608
HVVMRXALLeA0246L06	69534	204
HVVMRXALLeA0224I02	40914	974
HVVMRXALLeA0251E20	60124	1602
HVVMRXALLeA0248L05	10360	104
HVVMRXALLeA0267F18	56942	240
HVVMRXALLeA0267M23	23766	248
HVVMRXALLeA0248L09	40102	332
HVVMRXALLeA0224O07	5002	0
HVVMRXALLeA0252E02	71390	0
HVVMRXALLeA0233J24	25258	88
HVVMRXALLeA0231A10	32414	332
HVVMRXALLeA0241G07	42802	0
HVVMRXALLeA0257O12	51124	0
HVVMRXALLeA0219F01	72612	0
HVVMRXALLeA0217G18	770	0
HVVMRXALLeA0217G17	31586	258
HVVMRXALLeA0238F12	26594	154
HVVMRXALLeA0258G08	15958	298
HVVMRXALLeA0276C12	66462	0
HVVMRXALLeA0233B12	7372	0
HVVMRXALLeA0276J07	73724	62
HVVMRXALLeA0238D17	40372	648
HVVMRXALLeA0214H17	46782	2
HVVMRXALLeA0221D07	45356	0
HVVMRXALLeA0256F01	44642	1442
HVVMRXALLeA0272I23	50072	120
HVVMRXALLeA0278J03	72052	28
HVVMRXALLeA0238O03	51646	146
HVVMRXALLeA0209D11	14602	0
HVVMRXALLeA0253N11	58992	448
HVVMRXALLeA0238C05	11658	102
HVVMRXALLeA0220P15	34558	730
HVVMRXALLeA0262H11	35504	344
HVVMRXALLeA0278O12	44286	664
HVVMRXALLeA0208M22	39960	28
HVVMRXALLeA0253F09	35836	46
HVVMRXALLeA0231B24	47938	174
HVVMRXALLeA0275N20	69606	0
HVVMRXALLeA0213G15	50710	660
HVVMRXALLeA0220F11	21716	278
HVVMRXALLeA0276J17	74932	0
HVVMRXALLeA0239N14	22744	486
HVVMRXALLeA0252N18	69296	26
HVVMRXALLeA0252N19	17714	0
HVVMRXALLeA0280C10	47134	754
HVVMRXALLeA0236G10	21090	1060
HVVMRXALLeA0258G13	49696	0
HVVMRXALLeA0276B03	51884	480
HVVMRXALLeA0276B01	40760	662
HVVMRXALLeA0224G18	3638	0
HVVMRXALLeA0229K03	45944	0
HVVMRXALLeA0262H21	61486	12
HVVMRXALLeA0253E17	42202	10
HVVMRXALLeA0230H21	35796	446
HVVMRXALLeA0235J03	51992	0
HVVMRXALLeA0221H07	7714	558
HVVMRXALLeA0231P12	3064	2
HVVMRXALLeA0276G15	34848	876
HVVMRXALLeA0241G24	31996	576
HVVMRXALLeA0244M14	27706	16
HVVMRXALLeA0224G13	978	0
HVVMRXALLeA0276F14	34702	244
HVVMRXALLeA0217P22	2424	0
HVVMRXALLeA0231H03	57796	0
HVVMRXALLeA0270P07	39916	1946
HVVMRXALLeA0230F11	30734	238
HVVMRXALLeA0209D04	43958	648
HVVMRXALLeA0211D03	38214	260
HVVMRXALLeA0248M15	55322	80
HVVMRXALLeA0244K14	88302	0
HVVMRXALLeA0256B12	34496	800
HVVMRXALLeA0252N07	53528	62
HVVMRXALLeA0210D23	23772	670
HVVMRXALLeA0223B17	15608	58
HVVMRXALLeA0244K10	51638	606
HVVMRXALLeA0272O03	57286	1316
HVVMRXALLeA0278P18	59924	1720
HVVMRXALLeA0216P22	59244	60
HVVMRXALLeA0259P10	31140	234
HVVMRXALLeA0266G09	19346	1340
HVVMRXALLeA0220D03	13336	84
HVVMRXALLeA0220E05	51256	306
HVVMRXALLeA0214I23	40622	30
HVVMRXALLeA0219M14	62030	16
HVVMRXALLeA0275N02	36088	174
HVVMRXALLeA0276I03	48828	404
HVVMRXALLeA0259P14	41490	480
HVVMRXALLeA0232F07	21340	882
HVVMRXALLeA0266E06	75542	0
HVVMRXALLeA0217H16	27340	30
HVVMRXALLeA0258L20	57956	0
HVVMRXALLeA0272A20	33742	144
HVVMRXALLeA0276G04	56224	96
HVVMRXALLeA0258L21	34978	424
HVVMRXALLeA0235B01	2772	80
HVVMRXALLeA0239P14	53422	78
HVVMRXALLeA0256M09	34846	684
HVVMRXALLeA0245E06	39654	720
HVVMRXALLeA0224N10	78154	46
HVVMRXALLeA0224E21	8222	0
HVVMRXALLeA0213K04	13710	90
HVVMRXALLeA0270I10	47504	592
HVVMRXALLeA0246K04	82712	220
HVVMRXALLeA0214E21	28614	208
HVVMRXALLeA0279A11	58220	234
HVVMRXALLeA0221A02	49188	10
HVVMRXALLeA0270I04	67970	2
HVVMRXALLeA0246I06	52068	4
HVVMRXALLeA0224N23	4000	0
HVVMRXALLeA0220L05	69112	0
HVVMRXALLeA0221A07	51024	0
HVVMRXALLeA0273O14	47020	654
HVVMRXALLeA0223J06	36048	212
HVVMRXALLeA0236G02	35030	148
HVVMRXALLeA0220H07	38570	462
HVVMRXALLeA0273N11	66302	52
HVVMRXALLeA0243N15	65826	366
HVVMRXALLeA0211K22	40302	116
HVVMRXALLeA0250M11	41082	1520
HVVMRXALLeA0279L01	50796	94
HVVMRXALLeA0239B07	23866	206
HVVMRXALLeA0232F23	12492	0
HVVMRXALLeA0234P14	38222	26
HVVMRXALLeA0224J15	700	0
HVVMRXALLeA0227G03	31624	282
HVVMRXALLeA0276O10	45628	30
HVVMRXALLeA0214H05	43964	1190
HVVMRXALLeA0245N14	68198	2286
HVVMRXALLeA0218A05	29964	148
HVVMRXALLeA0278H15	33508	478
HVVMRXALLeA0221I08	10674	0
HVVMRXALLeA0266B02	58176	96
HVVMRXALLeA0266B06	59232	632
HVVMRXALLeA0226N06	10462	0
HVVMRXALLeA0214J07	35854	48
HVVMRXALLeA0270A07	63062	0
HVVMRXALLeA0271N13	80072	56
HVVMRXALLeA0244J16	54310	108
HVVMRXALLeA0214F06	32154	448
HVVMRXALLeA0252C24	56012	276
HVVMRXALLeA0259F03	36862	80
HVVMRXALLeA0225J01	13346	922
HVVMRXALLeA0263L21	46904	282
HVVMRXALLeA0249N08	42264	42
HVVMRXALLeA0263K13	74088	0
HVVMRXALLeA0244N21	85008	162
HVVMRXALLeA0244N20	10034	0
HVVMRXALLeA0227J13	5724	374
HVVMRXALLeA0224D07	40648	220
HVVMRXALLeA0249P08	36700	68
HVVMRXALLeA0224D05	33608	44
HVVMRXALLeA0214E08	35372	530
HVVMRXALLeA0211G10	31716	74
HVVMRXALLeA0230G15	21832	240
HVVMRXALLeA0260O15	62510	216
HVVMRXALLeA0231G06	23710	202
HVVMRXALLeA0221I17	31778	286
HVVMRXALLeA0259J11	39672	402
HVVMRXALLeA0250M13	65986	326
HVVMRXALLeA0212K05	36506	304
HVVMRXALLeA0261A07	23582	34
HVVMRXALLeA0247A15	88730	0
HVVMRXALLeA0241E14	31674	148
HVVMRXALLeA0219P09	39914	248
HVVMRXALLeA0219N14	39536	636
HVVMRXALLeA0254L06	80916	162
HVVMRXALLeA0271N02	38610	822
HVVMRXALLeA0269B14	60696	24
HVVMRXALLeA0207B21	47706	34
HVVMRXALLeA0215N05	38464	0
HVVMRXALLeA0240I24	24226	44
HVVMRXALLeA0240N09	60896	0
HVVMRXALLeA0240J23	43990	294
HVVMRXALLeA0270B16	24662	1064
HVVMRXALLeA0279D09	35970	24
HVVMRXALLeA0209K06	35756	0
HVVMRXALLeA0227A23	3504	82
HVVMRXALLeA0279D02	32250	274
HVVMRXALLeA0233L23	2908	84
HVVMRXALLeA0225I20	13158	4
HVVMRXALLeA0246C14	69040	84
HVVMRXALLeA0212L22	35324	96
HVVMRXALLeA0219P16	30394	356
HVVMRXALLeA0218I02	47968	180
HVVMRXALLeA0247A02	37686	158
HVVMRXALLeA0209J07	38652	0
HVVMRXALLeA0279B13	14222	588
HVVMRXALLeA0225D24	39890	598
HVVMRXALLeA0233C11	37916	0
HVVMRXALLeA0247A08	39648	226
HVVMRXALLeA0214F21	45334	1006
HVVMRXALLeA0245O19	3230	0
HVVMRXALLeA0209J02	32198	58
HVVMRXALLeA0279F09	37848	756
HVVMRXALLeA0265B08	26582	20
HVVMRXALLeA0250C07	61768	308
HVVMRXALLeA0244F10	43074	514
HVVMRXALLeA0219E16	4736	6
HVVMRXALLeA0250C05	56102	454
HVVMRXALLeA0224D24	7944	6
HVVMRXALLeA0240D05	50208	0
HVVMRXALLeA0237C18	25868	0
HVVMRXALLeA0263A11	62428	390
HVVMRXALLeA0236I18	19116	222
HVVMRXALLeA0246J12	42346	198
HVVMRXALLeA0264F11	40286	108
HVVMRXALLeA0270M18	49176	60
HVVMRXALLeA0237A17	40004	86
HVVMRXALLeA0236H19	27136	84
HVVMRXALLeA0236H18	27002	646
HVVMRXALLeA0271D05	66408	1194
HVVMRXALLeA0263A19	21156	162
HVVMRXALLeA0219A07	35152	244
HVVMRXALLeA0279I12	22588	408
HVVMRXALLeA0264P18	58756	586
HVVMRXALLeA0240E04	58602	246
HVVMRXALLeA0271D08	39678	428
HVVMRXALLeA0213F13	18372	128
HVVMRXALLeA0233H02	1988	0
HVVMRXALLeA0253D19	81658	94
HVVMRXALLeA0266J17	63406	762
HVVMRXALLeA0213F12	41344	198
HVVMRXALLeA0269L01	19754	0
HVVMRXALLeA0218H17	3972	0
HVVMRXALLeA0259I03	53714	358
HVVMRXALLeA0219E23	41980	206
HVVMRXALLeA0243M16	48850	724
HVVMRXALLeA0258M06	39670	688
HVVMRXALLeA0220N05	14160	2
HVVMRXALLeA0243O09	37812	2434
HVVMRXALLeA0251C01	51352	1364
HVVMRXALLeA0264O08	59946	0
HVVMRXALLeA0237A03	31324	0
HVVMRXALLeA0231C22	34150	142
HVVMRXALLeA0218H22	23592	64
HVVMRXALLeA0240M01	1014	10
HVVMRXALLeA0228M08	19438	276
HVVMRXALLeA0271F09	73128	704
HVVMRXALLeA0243E11	30578	68
HVVMRXALLeA0232O20	17590	782
HVVMRXALLeA0271O19	54530	1112
HVVMRXALLeA0219I21	35550	736
HVVMRXALLeA0280E20	75616	476
HVVMRXALLeA0209B19	22880	202
HVVMRXALLeA0249O04	72960	2116
HVVMRXALLeA0232O18	2064	0
HVVMRXALLeA0263J07	40332	98
HVVMRXALLeA0259I16	31718	352
HVVMRXALLeA0265J18	57350	170
HVVMRXALLrA0227D05	121824	0
HVVMRXALLeA0233G13	4730	0
HVVMRXALLeA0226C01	52580	422

## Sheet: Mapping
library	#reads	#mapped to BAC pools	#unmapped	mapped_percent	#assigned to single BACs	%	#used_for_scaffolding *	%
MP87_MiSeq	2829040	2673820	155220	0.945133
MP88_MiSeq	2754524	2572773	181751	0.934017
MiSeq_combined	5583564	5246593	336971	0.939649	3298698	0.590787	358612	0.0642264
MP87_HiSeq	17171286	16265038	906248	0.947223
MP88_HiSeq	24108068	22610839	1497229	0.937895
HiSeq_combined	41279354	38875877	2403477	0.941775	26744356	0.647887	202614	0.00490836
* used for scaffolding reads were assigned to a single BAC and only contain pairs mapping to different sequence contigs / scaffolds. Since HiSeq MP reads were used after the first pass of scaffolding a lower number of scaffolds was present.
