# Supplementary material for: Multiplex sequencing of bacterial artificial chromosomes for assembling complex plant genomes
Source: Plant Biotechnol J. 2016 Jan 23;14(7):1511–22. doi: 10.1111/pbi.12511 (PMC5066668; doi:10.1111/pbi.12511)
Supplement: Supplementary file 5 — Table S4 Assembly statistics for 668 BAC assemblies (paired‐end assemblies and scaffolded assemblies). Table S5 Assembly quality statistics for sequenced reference BACs (paired‐end assemblies prior to scaffolding). [file PBI-14-1511-s003.xlsx]

## Sheet: assembly_stats
BAC	#raw_reads	#processed_reads	L50_PE	size_PE	contigs_PE	L50_MP	size_MP	scaffolds_MP			#raw_reads	#processed_reads	L50_PE	size_PE	contigs_PE	L50_MP	size_MP	scaffolds_MP
HVVMRXALLeA0207B21_AGATCCTG	733506	543375	129754	158907	6	146029	159054	4		mean	625170	444663	41346	146436	12	94887	147830	8
HVVMRXALLeA0207K15_AGCGTCTT	1130948	821390	12539	125545	25	20869	126581	21
HVVMRXALLeA0208C15_ACTATCAA	527248	409812	8691	99519	16	37824	101456	10
HVVMRXALLeA0208F24_CATGCTCA	772570	510879	34367	139186	16	92599	141818	10
HVVMRXALLeA0208K05_AGATGGAT	1067258	805917	30611	109263	7	105628	109230	3
HVVMRXALLeA0208M22_AGCATCCG	424666	308261	13924	107240	13	105102	108242	4
HVVMRXALLeA0209B19_AGCTCGCG	559688	383891	24442	117944	21	35285	118314	18
HVVMRXALLeA0209D04_AGCCGAAT	809268	582760	21071	127076	14	129293	130960	3
HVVMRXALLeA0209D11_TGCGTCCA	452860	332396	7457	9394	2	9667	9667	1
HVVMRXALLeA0209F23_CTCTGCAA	452802	357474	13520	121527	11	69849	122943	3
HVVMRXALLeA0209J02_CGACCTGA	598400	473235	26879	113722	7	46874	113706	4
HVVMRXALLeA0209J07_GAATCTCA	556428	448406	51072	123341	4	123325	123325	1
HVVMRXALLeA0209K06_TAATGCGA	880224	670131	24661	125783	6	125926	125926	1
HVVMRXALLeA0209O16_CCTAGGTA	351714	134005	0	0	0	0	0	0
HVVMRXALLeA0209P08_ACGCAACA	620540	451841	104183	142849	5	142553	143482	2
HVVMRXALLeA0210A24_GGATCAAA	390498	295106	41885	160889	10	158428	161082	4
HVVMRXALLeA0210D23_ATGGAGAA	526202	414705	13919	160057	23	46429	161452	13
HVVMRXALLeA0210E17_AGAGATGG	509272	400845	92204	150778	5	151787	151787	1
HVVMRXALLeA0210G10_GCTCGAAA	863258	614927	106252	173430	9	173305	176353	5
HVVMRXALLeA0210G20_AGCTTGGT	642010	384532	107812	107812	1	107812	107812	1
HVVMRXALLeA0210L02_AGCGAACG	630950	388730	13200	116561	7	13200	116561	7
HVVMRXALLeA0210M04_AGGTACCA	681350	526427	72820	117059	7	114828	117097	4
HVVMRXALLeA0211D03_AGCCGCGG	1052268	790744	20901	117522	9	110937	118509	4
HVVMRXALLeA0211G10_CTCGATGA	717038	568850	87253	104179	3	87253	104179	3
HVVMRXALLeA0211K22_AACTCCGA	961856	712809	59440	134721	5	71991	135227	4
HVVMRXALLeA0211N19_CATCCGGA	984936	754361	50285	174859	8	95755	178705	3
HVVMRXALLeA0211P08_AGATAGGA	578546	452218	16397	132988	9	128362	135507	3
HVVMRXALLeA0212B15_AGGCTGCG	915192	656074	27321	104637	7	104408	106013	3
HVVMRXALLeA0212C17_GATCTCGA	535496	422029	21215	188188	24	145219	190104	16
HVVMRXALLeA0212D23_GACTCGAG	627166	478197	24653	138893	16	26046	140334	11
HVVMRXALLeA0212E05_GGTCAAGA	964090	723133	14266	129130	17	89218	132362	10
HVVMRXALLeA0212H13_GACCGGAT	1213620	855542	34009	146203	14	100166	149760	7
HVVMRXALLeA0212K05_ATGCCGCA	465378	346201	52133	99808	10	87518	105078	6
HVVMRXALLeA0212L22_AGTAGAGG	1076538	767928	27343	171105	18	110300	171920	12
HVVMRXALLeA0213B09_GAGATCGT	1187708	819094	32129	163882	10	165743	166308	2
HVVMRXALLeA0213F12_TCATGGTA	379774	269606	18983	122775	11	115773	126533	5
HVVMRXALLeA0213F13_GACCGCCG	856322	543233	9702	188109	34	16056	193151	27
HVVMRXALLeA0213G15_AGGTCAGT	588726	395329	25005	198869	18	187688	208233	5
HVVMRXALLeA0213I07_AGGTTCGG	1243506	866456	16377	224120	22	68755	225319	10
HVVMRXALLeA0213J16_CCGATTGA	442422	321824	53403	161568	7	160450	162399	3
HVVMRXALLeA0213K04_AATGATGA	846334	632823	33532	120130	8	45909	120714	5
HVVMRXALLeA0213M07_AGTAAGGT	1100350	765658	82412	161335	9	82412	162521	6
HVVMRXALLeA0213N23_GACCTAAG	855884	578344	19888	118471	12	88869	119247	6
HVVMRXALLeA0214C03_AGAACCGA	369012	278675	13912	158666	22	19761	158667	21
HVVMRXALLeA0214E08_CAATATGA	961918	691206	19546	193697	25	35684	196719	18
HVVMRXALLeA0214E21_CAGGAGGA	1046014	803311	31495	137564	12	88410	138287	8
HVVMRXALLeA0214F06_TGACGTCA	684656	494739	122467	206344	10	133097	206521	8
HVVMRXALLeA0214F21_GAAGTCAG	859354	587741	24709	262432	23	35686	262976	17
HVVMRXALLeA0214H05_AGGATATG	843304	584299	46219	200094	15	126707	202587	6
HVVMRXALLeA0214H17_AATACCTA	789934	413233	53043	154195	6	149382	155014	2
HVVMRXALLeA0214H23_AATTCAAA	469210	375765	21560	112760	16	71790	114979	10
HVVMRXALLeA0214I23_GAATCCGC	960568	650002	12045	110098	11	55995	110805	4
HVVMRXALLeA0214J07_GAGCATGG	1401484	932478	31634	142306	10	75516	144554	6
HVVMRXALLeA0214M18_CGAATGCA	560562	279211	42400	142479	4	142734	142734	1
HVVMRXALLeA0214O14_GTACCGGA	745242	590923	15746	108516	12	17347	108517	11
HVVMRXALLeA0214P15_GAACGAGT	315698	233208	10926	156677	19	119700	157513	7
HVVMRXALLeA0215A12_AGGCATCT	1087376	765265	27041	123232	13	39672	124293	8
HVVMRXALLeA0215A23_AATAGTAA	1089376	867353	41431	141463	6	140853	141467	2
HVVMRXALLeA0215D04_CAATTACA	298558	201719	117386	150627	4	151070	151070	1
HVVMRXALLeA0215E18_GAATTATT	723050	452273	8698	81625	12	65228	87794	5
HVVMRXALLeA0215G22_AGGAGCTT	1016316	715365	99497	126348	4	125741	126350	2
HVVMRXALLeA0215J06_CGCGCAGA	829486	648438	22585	159021	16	120508	159726	10
HVVMRXALLeA0215J18_AGGACGCT	869690	564934	15927	107041	7	107878	107878	1
HVVMRXALLeA0215N05_CAGTACTA	435366	327349	76504	124860	2	124761	124761	1
HVVMRXALLeA0215O12_AGCAGGTA	1032558	827048	17464	178458	27	118299	182556	17
HVVMRXALLeA0216B23_AAGGTCTA	857466	591695	18943	127693	10	87984	130278	4
HVVMRXALLeA0216C08_AGGCGTTG	1201452	775320	135902	180013	4	135902	180013	4
HVVMRXALLeA0216E05_ACTGGACA	183444	133547	21019	130463	17	37620	133545	11
HVVMRXALLeA0216F01_AGTATGAG	1296760	934049	39827	134625	8	133864	135566	3
HVVMRXALLeA0216F03_AGGACTAG	1077672	765794	25412	127407	13	110181	131362	8
HVVMRXALLeA0216F12_AGGCTCAT	966752	683933	78353	119554	6	118735	119671	2
HVVMRXALLeA0216K02_GAAGGCTT	821322	609235	33064	172653	12	92160	173761	3
HVVMRXALLeA0216L19_GACGAAGG	554814	404086	14951	197419	24	179008	200843	15
HVVMRXALLeA0216M05_GCATTGGA	837628	635523	26596	51100	2	51101	51101	1
HVVMRXALLeA0216N10_AGTTATTG	1433054	993705	18271	136562	23	18271	136562	23
HVVMRXALLeA0216P22_ATAATCGG	739364	507006	20413	152741	12	152144	152757	2
HVVMRXALLeA0217C24_AACCTGCA	927720	664131	90418	165767	6	90418	166116	4
HVVMRXALLeA0217G17_CTATGGCA	1172764	928249	8343	110989	16	79085	114056	9
HVVMRXALLeA0217G18_CGGCGTAA	809566	643412	127075	127075	1	127075	127075	1
HVVMRXALLeA0217H16_GACGGCGA	639440	520645	85056	152649	6	85056	152649	6
HVVMRXALLeA0217K18_GAGAGGCA	402878	232220	17906	139761	18	123484	140345	10
HVVMRXALLeA0217K20_ATACCAAT	1080838	782319	41515	135507	7	89570	137001	3
HVVMRXALLeA0217O22_CGCCAACA	187322	122471	10244	208983	34	10244	209045	33
HVVMRXALLeA0217P11_ATAGAGTT	824742	567649	14090	112312	11	112840	112840	1
HVVMRXALLeA0217P22_AGCCTTGA	389834	279475	20447	342894	37	20447	342894	37
HVVMRXALLeA0218A05_CTCGCGCA	749624	556021	25801	110993	10	107695	112408	4
HVVMRXALLeA0218B03_CCAACCTA	722336	536068	28857	140465	13	28857	140465	13
HVVMRXALLeA0218C17_ATCAGACG	883720	607528	26028	173428	19	47561	174287	16
HVVMRXALLeA0218C19_ATAAGGCT	1253862	837401	31995	156108	12	141256	158561	6
HVVMRXALLeA0218F11_ATATTCTT	1591068	1009412	38652	137013	5	136977	136977	1
HVVMRXALLeA0218H17_AATAAGCA	732338	541738	60157	112836	6	60157	112836	6
HVVMRXALLeA0218H22_AACTAGAA	573114	431856	18533	135222	16	103167	135974	10
HVVMRXALLeA0218I02_CGCAGCCA	1933970	1338388	31297	192837	12	84534	192852	7
HVVMRXALLeA0218L07_GCAGTCCA	841000	632387	84356	153684	4	153687	153687	1
HVVMRXALLeA0218L11_CCTTAATA	801638	479365	33062	140720	9	133516	142092	3
HVVMRXALLeA0218M02_TAGGCCGA	863566	642450	32491	125081	5	125420	125420	1
HVVMRXALLeA0218M21_AGAAGACA	753662	575171	56499	153634	8	144444	154237	4
HVVMRXALLeA0218O19_ATACCTCG	263540	80962	70454	116293	9	70454	116293	9
HVVMRXALLeA0218O20_TGCATGAA	852408	541630	118363	118363	1	118363	118363	1
HVVMRXALLeA0219A07_GCTTCAGA	965118	598662	18236	137742	12	21094	137747	7
HVVMRXALLeA0219C07_GCAGAAGA	524620	252247	25935	206906	29	107034	212374	21
HVVMRXALLeA0219E16_TACTCGCA	1012502	652724	11938	185419	30	11938	185419	30
HVVMRXALLeA0219E23_AACCAAGA	725910	496815	22515	149210	17	93776	150765	8
HVVMRXALLeA0219F01_GCAGCGCG	600676	351343	37846	116676	6	116769	116769	1
HVVMRXALLeA0219I21_GATCAATT	846066	433688	34850	108191	10	76800	112339	6
HVVMRXALLeA0219J14_ATATCCAA	578596	166891	67115	123340	4	67115	123340	4
HVVMRXALLeA0219M14_ATAGCATG	1223844	726718	42983	174903	12	174262	175532	3
HVVMRXALLeA0219N14_GCAGCCGT	1244112	837447	31980	128000	10	45544	128055	7
HVVMRXALLeA0219P09_TACTTAGA	546796	426739	35949	143762	11	119550	144460	6
HVVMRXALLeA0219P16_TTAACTCA	708054	557750	18180	201155	19	50121	203234	12
HVVMRXALLeA0220B05_AAGCTAAA	589874	408958	24064	160993	10	87061	160960	6
HVVMRXALLeA0220D03_TAGTCTAA	430966	156837	16754	110811	15	22129	112584	13
HVVMRXALLeA0220E05_GCATGCCG	540274	399836	16435	177726	20	107391	179946	8
HVVMRXALLeA0220F11_AGCGCCAA	1009208	652024	32268	101813	11	32740	105070	10
HVVMRXALLeA0220H07_CGACGGTA	992586	757215	20272	151528	16	89076	152253	11
HVVMRXALLeA0220K03_GCATAACT	648308	439765	41557	192438	19	154914	196080	12
HVVMRXALLeA0220K08_GTCCGGCA	889764	641892	13389	114490	15	13389	114490	15
HVVMRXALLeA0220L05_ATCCAGGT	897094	615020	17692	126108	7	126076	126076	1
HVVMRXALLeA0220L21_AGAGCGCA	514012	393903	18823	115938	7	109729	117128	3
HVVMRXALLeA0220N05_GGCATAGA	343302	253278	49258	95549	5	49258	95549	5
HVVMRXALLeA0220P15_CGAGATCA	1328316	821362	9789	93068	22	51282	94833	16
HVVMRXALLeA0221A02_ATACTGAA	689382	474950	79031	157539	8	156823	158158	2
HVVMRXALLeA0221A07_TCAGCTTA	524048	359980	105225	106620	2	106621	106621	1
HVVMRXALLeA0221D07_GCATCATG	864266	630011	24153	160884	12	111782	161235	9
HVVMRXALLeA0221E10_ATCCGTCT	1312222	731534	11798	92679	14	25096	97207	7
HVVMRXALLeA0221H07_ATATACCG	882698	514228	6012	81636	27	7117	83399	25
HVVMRXALLeA0221I08_ATAAGTTG	1199286	874073	145864	145864	1	145864	145864	1
HVVMRXALLeA0221I17_TAATCATA	529688	416095	21045	166280	19	50255	170535	11
HVVMRXALLeA0221K12_CTATCTTA	669680	506905	14938	97891	10	14938	97891	10
HVVMRXALLeA0221N16_ATCTTAGG	509924	330686	5623	102870	23	30780	108289	15
HVVMRXALLeA0221O06_CAGTCATG	1197700	686458	8565	180251	34	29642	184118	23
HVVMRXALLeA0222A06_TCTCCTAA	682464	460217	109950	116322	4	109950	116322	4
HVVMRXALLeA0222B06_GTAAGCCA	614514	394484	41638	145306	9	130225	145462	5
HVVMRXALLeA0222E04_AGAATTAA	1149848	749485	78496	123833	9	78496	123833	9
HVVMRXALLeA0222F17_ATCGCTAG	1019290	639246	13265	181069	28	100786	187587	20
HVVMRXALLeA0222L09_CAGCATCA	121464	84984	30034	279412	14	30034	279412	14
HVVMRXALLeA0222M03_GGCGGTCA	465606	354229	8649	119818	18	24065	120512	13
HVVMRXALLeA0222M05_CAACTCTA	577836	394866	49752	154262	5	103649	154264	3
HVVMRXALLeA0222N07_ATCTGGAG	1445454	958282	26170	306057	25	86689	310339	14
HVVMRXALLeA0223B17_AAGCAGTA	506910	398950	37705	117911	5	37705	117983	4
HVVMRXALLeA0223F18_CATGACTG	1126408	743930	108713	130961	5	130633	131158	2
HVVMRXALLeA0223G20_ATCGCCGT	952056	470263	38541	113348	10	94804	113832	5
HVVMRXALLeA0223I24_ATGATCCT	805738	526240	27832	171058	12	152192	172660	4
HVVMRXALLeA0223J06_CCGTTGAA	513190	368068	19193	165411	13	162227	166528	3
HVVMRXALLeA0223L03_ATGCTTGG	913922	558464	25449	109802	9	67611	115920	4
HVVMRXALLeA0223L11_GCTCCGTA	1095588	824535	67084	165113	5	159536	167250	3
HVVMRXALLeA0223L14_CCTAACGA	442544	285899	30030	179578	14	112027	179818	8
HVVMRXALLeA0223M17_ATTACCAG	585780	387905	24302	113325	6	113668	113668	1
HVVMRXALLeA0223M24_TGATAACA	510438	340568	107351	116146	4	114558	116147	3
HVVMRXALLeA0223O13_ATCTAACT	1325414	829207	72706	112400	2	112401	112401	1
HVVMRXALLeA0224A22_CATGAGCT	813260	507146	16021	147331	15	17824	147333	13
HVVMRXALLeA0224B13_CAGAGCAA	437784	350248	16166	127728	13	16166	127728	13
HVVMRXALLeA0224D05_AGACTCCA	995688	669929	56235	105008	6	76425	105968	3
HVVMRXALLeA0224D07_CAGCGCTG	699856	414633	32658	155254	10	136798	156051	6
HVVMRXALLeA0224D24_TAGTTCCA	336938	223233	23802	229098	32	23802	229098	32
HVVMRXALLeA0224E21_CGCTATTA	407928	274468	10671	345499	55	10671	345499	55
HVVMRXALLeA0224G08_GATCGTCA	774438	476996	16136	117073	12	16136	117073	12
HVVMRXALLeA0224G13_TGGCAATA	709444	547393	12275	96986	24	12275	96986	24
HVVMRXALLeA0224G18_GGTACGCA	193316	137760	21769	308867	36	21769	308867	36
HVVMRXALLeA0224I02_GACTTCTA	702946	443019	23384	213573	18	78307	213653	12
HVVMRXALLeA0224J15_CAGCTAGT	529244	211090	5776	133715	45	5776	133715	45
HVVMRXALLeA0224L05_GCCGCCTA	658948	434103	71941	148093	3	71941	148093	3
HVVMRXALLeA0224L08_AAGAACGA	668554	474179	115274	155084	3	115274	155084	3
HVVMRXALLeA0224M15_ATTGCTCT	222082	155166	13841	306527	33	13841	306527	33
HVVMRXALLeA0224N10_CATACTTG	635640	407489	25558	166294	6	133192	166279	2
HVVMRXALLeA0224N23_ACTTGCGA	369734	254544	23097	134045	15	23097	134045	15
HVVMRXALLeA0224O07_AACGACCA	969386	605341	19953	135172	12	19953	135172	12
HVVMRXALLeA0225A09_CAGCCGAT	1495306	998179	21454	182368	13	168386	184093	6
HVVMRXALLeA0225B01_CATCAAGG	1049554	702752	82314	155359	8	151908	155515	3
HVVMRXALLeA0225D07_GTACTATA	798956	523223	25369	206559	15	51200	206548	8
HVVMRXALLeA0225D24_CATCGGAG	1026546	669653	13394	120998	18	67861	125271	8
HVVMRXALLeA0225H01_ATATGATA	953058	747088	88081	154057	2	88081	154057	2
HVVMRXALLeA0225H02_CAATCCTT	736124	533736	118916	162667	4	160844	162652	2
HVVMRXALLeA0225I20_CAGAAGTT	994216	669555	8327	146437	29	8327	146437	29
HVVMRXALLeA0225J01_ACGGCAGA	312412	138805	45147	172285	19	45147	173944	17
HVVMRXALLeA0225M10_GACCGATA	501918	268689	16041	126421	18	16041	126421	18
HVVMRXALLeA0225N01_ATTCAGCG	611514	402586	14694	146812	16	14694	146812	16
HVVMRXALLeA0225O04_CAGACCGG	845704	443342	22316	115176	11	111967	118873	3
HVVMRXALLeA0226A03_CAACGGCT	852052	513781	19167	127324	11	71359	128865	5
HVVMRXALLeA0226A12_CAGGTCCG	1077160	658069	34536	116910	6	117093	117093	1
HVVMRXALLeA0226C01_CAAGTCGT	1097540	732701	43334	207673	13	118963	208146	8
HVVMRXALLeA0226H18_CCAATGGT	569298	410467	34029	217847	8	216582	218025	2
HVVMRXALLeA0226I04_CCGCTGCT	440942	300459	110370	204717	4	204701	204701	1
HVVMRXALLeA0226J22_TTATTGAC	782528	544362	20549	127255	27	25534	130262	24
HVVMRXALLeA0226K09_CCAGACGG	646988	444235	7022	102625	14	13034	102632	11
HVVMRXALLeA0226L10_CATTATCG	816304	502178	76447	130578	3	132855	132855	1
HVVMRXALLeA0226N06_CATTGCGG	755932	457560	19325	121267	11	19325	121267	11
HVVMRXALLeA0226P17_TTCATCTC	641232	403910	29338	136642	7	136122	136647	2
HVVMRXALLeA0227A23_TCGTTATA	496510	373310	65424	121865	20	65424	122411	18
HVVMRXALLeA0227G03_CCTCGCCA	603808	419039	36048	154707	18	58445	157091	13
HVVMRXALLeA0227J13_TTCTCTAC	401322	264075	10093	155098	28	10093	156557	25
HVVMRXALLeA0227P17_CCTACCAT	977656	647327	43682	43682	1	43682	43682	1
HVVMRXALLeA0228A22_CCTTCGCA	594618	344127	93136	114318	6	113507	116256	3
HVVMRXALLeA0228C16_AATATAGA	296072	227282	18065	130027	17	73132	135039	13
HVVMRXALLeA0228G11_CTGGCCTA	352548	226771	6844	65014	15	7366	64997	14
HVVMRXALLeA0228H23_CCAAGGAG	860626	495224	170503	170503	1	170503	170503	1
HVVMRXALLeA0228I08_CCGAGACG	620196	429873	46088	231472	7	217449	231773	2
HVVMRXALLeA0228M08_GGCTCTGA	473650	353028	17159	159946	16	92531	161903	13
HVVMRXALLeA0229B18_TTCCTGGC	394026	200910	123126	142813	4	123126	143791	3
HVVMRXALLeA0229B22_AAGATTCA	521336	357290	65745	170462	4	170465	170465	1
HVVMRXALLeA0229C11_ACGCGGAA	555466	236236	2882	27632	13	2882	27632	13
HVVMRXALLeA0229D19_ACGAGCCA	320306	246830	28971	166338	10	159536	166804	5
HVVMRXALLeA0229G01_TGGATACA	310814	219160	15671	150035	17	100711	152007	10
HVVMRXALLeA0229J10_ATTCCAGA	217248	133731	13026	298828	37	59600	306637	16
HVVMRXALLeA0229K03_CCGAAGCA	682724	468865	182135	206895	3	206878	206878	1
HVVMRXALLeA0229M17_CCATAGTT	625650	438971	18248	118897	16	66778	120529	13
HVVMRXALLeA0230B06_CCGGCTCT	839034	581221	37106	131627	7	88376	132599	4
HVVMRXALLeA0230B13_GATTCGCC	743978	530363	12746	99576	12	86108	101547	6
HVVMRXALLeA0230D05_CCGCCATA	658600	486246	50827	112643	4	106874	114641	3
HVVMRXALLeA0230F11_GCAACGTC	785434	541750	35334	112724	6	58614	112726	4
HVVMRXALLeA0230G15_ACCAGAGA	436844	302422	24180	219303	24	38117	220144	17
HVVMRXALLeA0230H21_GGTTGACA	494340	363274	15392	91166	12	67841	92181	7
HVVMRXALLeA0230K07_CCGCGAAT	347048	188655	36138	120487	6	36138	120487	6
HVVMRXALLeA0230K14_CGCAAGGA	438330	338046	46252	142776	5	142225	142760	2
HVVMRXALLeA0230L07_TTAATAGA	467998	346809	11094	143891	22	19310	143892	21
HVVMRXALLeA0230N06_CCGGAATG	756132	494453	20005	144975	12	25886	144976	11
HVVMRXALLeA0230O07_TGAAGCTA	49944	34203	827	827	1	827	827	1
HVVMRXALLeA0231A10_ATCGGTTA	648106	435975	21158	111274	12	72598	111465	6
HVVMRXALLeA0231B06_GAAGCGTA	481302	358544	13124	133200	17	25389	133723	12
HVVMRXALLeA0231B24_CCGAGCGT	888296	641032	22553	141977	14	77078	144521	7
HVVMRXALLeA0231C22_GGTAACTA	381162	288883	20942	105722	11	99753	108016	6
HVVMRXALLeA0231G06_CCGTTCTG	440256	301703	43779	153329	8	71190	154060	7
HVVMRXALLeA0231H03_CCAATCCG	535180	382224	93978	173328	2	173329	173329	1
HVVMRXALLeA0231I24_CCGCAGAG	766248	537109	31555	157198	10	155679	157456	3
HVVMRXALLeA0231N06_TGAGAGAA	502710	380200	12603	120797	12	109315	121088	3
HVVMRXALLeA0231O08_CTCAGATA	453638	330776	36072	312753	29	36072	312753	29
HVVMRXALLeA0231P12_AAGACGAA	527590	366844	17953	146446	20	17953	146446	20
HVVMRXALLeA0232C05_AACTGACA	414614	264091	32794	139851	9	137065	141422	4
HVVMRXALLeA0232F07_GACGTACA	379532	277215	10385	197150	32	23580	201947	22
HVVMRXALLeA0232F23_GGCTAGCA	721902	485069	87056	123387	5	124568	124568	1
HVVMRXALLeA0232I01_CCATGAGA	645468	486655	125124	144671	2	144672	144672	1
HVVMRXALLeA0232I06_TGGTCGGA	355604	212285	25873	178673	14	169751	179035	8
HVVMRXALLeA0232K03_CTTCGTTA	606600	384835	23588	192540	12	189733	192725	3
HVVMRXALLeA0232K13_ACTCATTA	687330	447417	47435	212445	12	151556	214810	10
HVVMRXALLeA0232L04_GCTGGTTA	280884	196388	22910	33103	3	34153	34153	1
HVVMRXALLeA0232N06_GAATGAAC	268346	184373	20067	123139	19	69444	126016	15
HVVMRXALLeA0232O18_CGCTACCT	177416	123680	18736	160281	21	18736	160281	21
HVVMRXALLeA0232O20_CGGATGAT	692894	467817	11331	207524	31	21085	208844	23
HVVMRXALLeA0233B12_CGCTCTAT	792992	533667	38833	121289	5	38833	121289	5
HVVMRXALLeA0233C11_GAGATATC	574304	398035	30545	129771	5	129740	129740	1
HVVMRXALLeA0233G13_ACTACGGA	415730	277573	93587	147372	5	93587	147372	5
HVVMRXALLeA0233H02_CGCGCCTG	978134	692587	72611	144031	12	72611	144031	12
HVVMRXALLeA0233I22_GCGATCTA	587620	427776	60164	211530	6	203654	211468	2
HVVMRXALLeA0233J24_CTCCAGTA	455618	309020	21961	81357	10	82091	84733	4
HVVMRXALLeA0233L23_CGTCCATG	1329026	838437	2794	64213	35	2794	64213	35
HVVMRXALLeA0233M10_GAACTTAA	393122	263369	19727	187889	17	59782	188196	12
HVVMRXALLeA0233N16_CTACTTCA	483254	337137	43855	167351	18	117221	167752	14
HVVMRXALLeA0234A22_AGACCATA	467174	312192	74472	147566	4	98762	147568	2
HVVMRXALLeA0234C13_CGCGGACT	620274	458462	45374	204834	13	168791	205718	9
HVVMRXALLeA0234D11_GACTCTTC	489006	346364	37107	155421	18	132485	160528	8
HVVMRXALLeA0234F04_GACTTGGC	514976	332625	15210	254572	23	60519	254545	12
HVVMRXALLeA0234F12_GACCAGTC	635790	429208	28839	133504	8	110513	134982	4
HVVMRXALLeA0234K17_GAGGCTAC	419798	286118	69901	204719	26	149050	204722	23
HVVMRXALLeA0234P14_GAGCCGGC	604408	400988	56073	98663	3	56073	98663	3
HVVMRXALLeA0235B01_CGGAATCG	355788	243809	29785	216730	60	29785	216730	60
HVVMRXALLeA0235D18_AGAGTAGA	463592	301909	32025	169834	10	127710	169928	7
HVVMRXALLeA0235J03_CCTTGCTT	788808	563579	107795	114309	2	114310	114310	1
HVVMRXALLeA0236C17_CCTTCTGG	546752	329158	66683	132205	10	79448	132206	9
HVVMRXALLeA0236D05_GAGTAACA	747928	549874	119404	126355	2	126337	126337	1
HVVMRXALLeA0236G02_CCTCAACT	971506	667343	39300	121885	6	122475	122475	1
HVVMRXALLeA0236G10_CGATCGCT	766756	543868	14978	221538	28	25294	224287	21
HVVMRXALLeA0236H18_AACCGCAA	572616	430904	24756	145862	17	118376	146016	12
HVVMRXALLeA0236H19_AGCTTATA	625180	485457	36722	136810	18	53580	137914	14
HVVMRXALLeA0236I18_TATGAGTA	913290	698488	18985	142477	11	29788	142478	10
HVVMRXALLeA0236M19_CGTCAGTT	1220866	868436	20736	159884	19	128639	161769	9
HVVMRXALLeA0236N24_CGACGAGG	630006	398624	22178	133070	10	107173	135458	5
HVVMRXALLeA0237A03_CGAGAAGT	742378	434125	25018	25018	1	25018	25018	1
HVVMRXALLeA0237A17_GATAGGTC	543896	394450	106133	162007	11	125808	162048	8
HVVMRXALLeA0237C18_TCCGAACA	262982	207508	97208	124136	2	124119	124119	1
HVVMRXALLeA0237D20_CGAAGTAT	984852	676305	95704	166218	6	166203	166203	1
HVVMRXALLeA0237E11_AACGTTAA	225222	172044	17580	170857	18	131121	171558	9
HVVMRXALLeA0237E19_GAGGACTC	629090	381750	36590	126515	9	104822	127328	6
HVVMRXALLeA0237F04_TATCAACA	655578	449988	100833	182306	4	100833	182306	4
HVVMRXALLeA0237G06_GAGGTTGA	430198	295675	19931	117859	22	28728	117860	21
HVVMRXALLeA0237H17_CGATAGAG	740822	501272	13122	142644	15	133940	145959	5
HVVMRXALLeA0237I13_GATCCAAC	662320	458325	23987	119630	9	119433	119962	2
HVVMRXALLeA0237J21_AGGCGAGA	495166	384949	57675	157107	8	57675	157107	8
HVVMRXALLeA0237K13_CGTATCCT	782828	545503	66715	83594	3	83596	83596	1
HVVMRXALLeA0237K16_CTCATCGA	322038	243833	32102	159557	7	127878	159562	3
HVVMRXALLeA0237O20_CATAGACA	134668	100423	78593	142950	8	78593	142950	8
HVVMRXALLeA0238C05_CGCAGTTG	635022	424192	14937	91023	17	14937	91023	17
HVVMRXALLeA0238D17_TCGCGTTA	503654	395889	27694	149214	14	144710	150979	6
HVVMRXALLeA0238F12_CTGCCAGG	415964	268429	14628	112054	22	42418	112076	17
HVVMRXALLeA0238I05_GCCTGAGG	311972	211557	56925	113021	6	110828	113854	3
HVVMRXALLeA0238K15_CTCAGGAT	504790	370319	60484	117309	6	117198	118118	2
HVVMRXALLeA0238L20_ATAGCTGA	349216	239370	24989	198812	15	102567	198873	10
HVVMRXALLeA0238N20_CAATCGAA	469114	342563	47708	137846	9	124802	139929	5
HVVMRXALLeA0238O03_CTGACGCG	353164	251317	78870	124660	4	123885	125504	2
HVVMRXALLeA0239A13_GCGTACTT	472992	340954	52569	156917	4	156903	156903	1
HVVMRXALLeA0239A22_CGTTCCTA	421354	305383	31692	201297	18	109276	202616	12
HVVMRXALLeA0239B07_CTGAGTCT	289872	201828	29345	184773	17	126831	185760	13
HVVMRXALLeA0239E03_AGATTACC	418452	305302	55654	101618	12	92857	104469	9
HVVMRXALLeA0239I08_CTGACTAA	534120	380683	102332	198565	14	168809	200939	8
HVVMRXALLeA0239M02_CAACGAAA	729588	501141	101696	184440	10	129961	186315	6
HVVMRXALLeA0239N14_CTATATCT	436358	302481	21911	166101	22	25004	169099	20
HVVMRXALLeA0239P14_CTCATTCG	364108	260057	56722	166537	7	165844	166542	2
HVVMRXALLeA0240B18_CTCTAGCG	492112	325690	27607	138144	15	126978	140528	9
HVVMRXALLeA0240D05_CTGGCGGT	556864	449047	95563	117948	3	118249	118249	1
HVVMRXALLeA0240D19_ACGCTCGA	417458	304852	20160	134556	12	28740	135341	9
HVVMRXALLeA0240E04_GCGGCGAT	572980	424811	27074	222415	20	62673	224242	12
HVVMRXALLeA0240F13_CGCCTCAA	398834	267994	102317	147871	7	111342	150837	4
HVVMRXALLeA0240F18_AAGAGATA	393262	309135	15148	165906	23	49707	170721	9
HVVMRXALLeA0240G19_GCATTCAT	532852	388342	83103	151140	7	111171	152916	5
HVVMRXALLeA0240I24_AGAACTCC	406602	305607	22960	125213	12	22960	125213	12
HVVMRXALLeA0240J23_CTACGCAG	372354	266480	48437	185818	13	108838	186422	9
HVVMRXALLeA0240M01_AAGCCTGA	395760	227822	7009	13853	10	7009	13853	10
HVVMRXALLeA0240N09_AGAATGGC	439266	303732	66784	119274	8	121548	121548	1
HVVMRXALLeA0241A08_CGTCGCGT	339480	236404	24792	166268	16	34339	166376	14
HVVMRXALLeA0241B07_AGAGGATC	492068	344059	136335	199569	7	193642	200441	3
HVVMRXALLeA0241B08_AGCAACGC	535208	388498	71150	134579	5	91854	134580	4
HVVMRXALLeA0241B15_CGTTGGCG	648582	472965	12376	154985	30	97825	157762	26
HVVMRXALLeA0241D07_CTTACGTT	503326	340649	16230	255767	28	104747	260437	14
HVVMRXALLeA0241E14_AGAGACTA	406646	298019	22475	141942	20	75656	142694	16
HVVMRXALLeA0241F07_CTTAGCCG	564524	416739	77964	147694	8	145027	148753	4
HVVMRXALLeA0241G07_CTATAAGG	264312	144727	19763	125115	9	124568	125128	2
HVVMRXALLeA0241G24_GCTCTCCT	441396	325848	27946	146576	10	146734	151105	3
HVVMRXALLeA0241I09_CGATTCGA	806056	645423	22855	165773	14	84145	165878	11
HVVMRXALLeA0241I19_AGCGATTC	292664	192223	65171	127546	5	122341	129170	3
HVVMRXALLeA0241K01_GCTGGAGT	322726	225219	16959	185891	23	132840	192208	12
HVVMRXALLeA0242A19_AATTGGTA	242916	173936	19596	144844	12	103065	146868	6
HVVMRXALLeA0242E07_GCGAGGTT	526908	330803	20615	162865	17	89414	165372	10
HVVMRXALLeA0242I18_AGATGCGC	403656	279736	42472	163118	21	116566	163673	16
HVVMRXALLeA0242I20_AGCCAGCC	532640	393637	35631	136710	5	136676	136676	1
HVVMRXALLeA0242J13_CTGCAATT	444206	230753	14691	69930	10	67121	72113	5
HVVMRXALLeA0242K01_CAAGGCCA	636634	391018	17082	143439	10	88122	143426	4
HVVMRXALLeA0243A11_AAGTTGGA	307414	242525	73842	138750	21	110678	140164	17
HVVMRXALLeA0243A14_ACTGAGCC	464402	340239	29988	155689	14	95012	157684	7
HVVMRXALLeA0243A19_AGGAAGTC	662502	440813	30144	125701	11	126765	128384	3
HVVMRXALLeA0243C06_AACGCATA	610758	444373	25502	142422	11	139703	144981	4
HVVMRXALLeA0243C11_ACTTCCTC	472140	328292	31011	128796	12	38529	130138	10
HVVMRXALLeA0243E11_ATAGAACA	472912	342325	9880	129035	14	77712	130718	4
HVVMRXALLeA0243J11_CATCTGCC	424858	304974	24103	144478	6	144498	144498	1
HVVMRXALLeA0243L12_TTAAGATT	430710	290851	21037	112045	8	23867	112047	6
HVVMRXALLeA0243M16_CCGGATAA	859504	691353	22959	148012	17	81676	154630	9
HVVMRXALLeA0243N15_ATAGCGAC	671048	518079	48592	134082	8	119795	134069	4
HVVMRXALLeA0243O09_CGGCATTC	681222	522981	39572	195415	17	44427	198027	13
HVVMRXALLeA0243P08_AGTCAATC	503928	384610	30165	123457	8	30165	123457	8
HVVMRXALLeA0243P09_ATATATTC	439898	336333	15633	83739	18	46172	83740	17
HVVMRXALLeA0243P12_CATTAGTC	590186	442091	10055	150482	17	13132	150513	14
HVVMRXALLeA0244A17_CAAGGTAC	422642	252022	33841	120669	12	116121	125939	5
HVVMRXALLeA0244C09_CAGAGTTC	416196	248788	34792	34792	1	34792	34792	1
HVVMRXALLeA0244E17_CAGATGGC	436734	298956	32199	157891	10	140243	157858	5
HVVMRXALLeA0244E19_CCAGAACC	550992	405747	113828	153349	5	132345	153314	2
HVVMRXALLeA0244F10_TAAGTAAA	447210	344315	40008	115464	8	114137	115973	3
HVVMRXALLeA0244J16_GAATACTG	993520	793445	9566	96221	9	90799	98465	2
HVVMRXALLeA0244K10_ATGCAAGC	323498	235655	67344	134367	11	60267	137114	8
HVVMRXALLeA0244K14_CCATTGCC	773208	473218	121138	134716	3	134718	134718	1
HVVMRXALLeA0244L07_CGAGCCGC	508452	319581	24366	188141	14	185791	190774	6
HVVMRXALLeA0244L12_CTGGAGCC	405988	311468	41851	177619	14	41851	178744	10
HVVMRXALLeA0244L22_TGGCGCCG	125794	83395	25237	151750	14	62166	151807	9
HVVMRXALLeA0244M14_CAGTCTGC	412342	264695	65328	113402	4	65328	113402	4
HVVMRXALLeA0244N20_TGGAGGAG	362238	228315	15511	114821	10	15511	114821	10
HVVMRXALLeA0244N21_ATGGCTTC	612030	432757	80468	171992	4	90656	171993	3
HVVMRXALLeA0245B13_TGGTACTG	382560	310075	15871	122064	15	17503	122171	11
HVVMRXALLeA0245C08_TTACTCCT	479994	337640	25983	95722	5	92835	95861	2
HVVMRXALLeA0245C24_AGGAGAAC	623756	458381	42438	169164	22	90885	171731	14
HVVMRXALLeA0245D08_ATAGACGC	252808	199270	34930	69521	8	34930	69521	8
HVVMRXALLeA0245D20_CGGAGGCC	396624	305919	82358	158781	4	82358	158975	3
HVVMRXALLeA0245E06_CTCTACGC	782636	581184	19357	151138	15	88842	153697	8
HVVMRXALLeA0245H13_CTCTGGTC	527348	425406	32414	176570	15	46498	181745	9
HVVMRXALLeA0245H17_GCTAATCA	949038	749616	42334	119754	8	121985	122647	2
HVVMRXALLeA0245J14_ATGAATCC	384566	276989	23113	143182	19	55964	144494	11
HVVMRXALLeA0245N14_CGACCAAC	488516	337735	15008	128926	19	39198	131612	12
HVVMRXALLeA0245O19_AGTCTCGC	137504	99258	20469	236836	23	20469	236836	23
HVVMRXALLeA0246C14_CCATCTAC	471002	319220	41090	118196	8	66706	118450	7
HVVMRXALLeA0246H14_CTGCTCTC	757682	589389	102790	136041	6	128663	136007	4
HVVMRXALLeA0246I06_TTAACCTG	436168	279137	20287	184759	15	93674	184908	9
HVVMRXALLeA0246J12_AGCAATCA	585670	444130	51071	187080	16	86517	189570	12
HVVMRXALLeA0246K04_CATACGAC	475326	327855	30410	175389	16	117289	176792	8
HVVMRXALLeA0246L06_CGCCGGAC	899238	757505	28646	119727	15	103563	123476	9
HVVMRXALLeA0246P05_CATATCTC	498066	402215	12899	85966	17	49890	87703	10
HVVMRXALLeA0246P07_CCGAACTC	339002	260505	25318	102754	7	102138	104324	2
HVVMRXALLeA0247A02_ACCAACTA	810054	590195	89485	177253	9	95529	177906	5
HVVMRXALLeA0247A08_ATCATAAA	716222	580111	28728	178772	13	34863	179841	9
HVVMRXALLeA0247A15_CAACCGTC	485720	328333	138415	141988	2	141989	141989	1
HVVMRXALLeA0247C03_CGTCGTCC	676878	535861	29046	118330	5	118718	118718	1
HVVMRXALLeA0247C21_GCCATGCA	792378	576684	9551	87994	13	47763	91026	5
HVVMRXALLeA0247D01_ATACGGTC	532050	388228	11717	124269	15	96575	125574	6
HVVMRXALLeA0247H17_GCGAGTAA	701704	543698	84110	161285	5	163642	163642	1
HVVMRXALLeA0247J14_TGGCCTGG	621780	448120	16487	149781	14	147275	150541	4
HVVMRXALLeA0247K21_CATCGATC	442456	355187	79903	118534	3	118420	119377	2
HVVMRXALLeA0247L05_CCGTAGGC	607908	491028	25456	135278	10	90016	135706	4
HVVMRXALLeA0247N07_GCTGAGAA	655064	501146	6153	115433	33	16368	124384	27
HVVMRXALLeA0248D03_GCCTACGA	696882	535367	38662	117353	4	60206	117646	2
HVVMRXALLeA0248F01_GACGATTA	1175348	941413	91399	106933	3	91399	106933	3
HVVMRXALLeA0248F13_AGTTCGAC	390406	267426	10995	92729	15	82585	98013	10
HVVMRXALLeA0248G09_CGTACTGC	478938	379655	71273	194687	12	98784	195654	11
HVVMRXALLeA0248H01_TTACGACG	514928	407991	94076	163383	2	163363	163363	1
HVVMRXALLeA0248H04_TTAGCCAT	519752	425517	30882	127999	8	127934	128732	2
HVVMRXALLeA0248J07_ATAAGAGC	505758	343503	78716	195971	5	175705	195956	2
HVVMRXALLeA0248L05_CGCGCTCC	537020	424319	90175	178587	8	42870	180377	5
HVVMRXALLeA0248L09_CTAAGCTC	486358	356429	33430	242621	16	201162	244287	12
HVVMRXALLeA0248M15_CGCTCGGC	228638	158612	21024	106255	8	73216	107987	2
HVVMRXALLeA0248O12_CCGGTACA	792410	591617	20847	163610	13	159647	163789	4
HVVMRXALLeA0249A05_CAACGCGC	618588	408989	63326	206102	9	202939	206243	3
HVVMRXALLeA0249B20_CTTGGAAA	829700	651845	23611	164782	20	30292	165826	17
HVVMRXALLeA0249F24_TGGAATAA	840676	616144	59490	96547	7	68637	98220	5
HVVMRXALLeA0249L17_CCTATTCC	678850	497747	58590	138198	5	138557	138557	1
HVVMRXALLeA0249M01_CTCCATCC	484786	376208	23747	125237	19	49013	125918	15
HVVMRXALLeA0249N08_ATTACGCC	576428	371963	37707	124161	8	62317	124592	7
HVVMRXALLeA0249N22_TTGCCTCT	682978	520969	19036	140775	12	112887	143413	7
HVVMRXALLeA0249N24_CCTCTAGA	1421760	1129886	114876	140976	2	114876	140976	2
HVVMRXALLeA0249O04_GCATATTA	549932	422017	77486	148569	5	143412	148571	3
HVVMRXALLeA0249P08_CGCGTATC	244656	187460	20466	150036	13	77437	150742	9
HVVMRXALLeA0250B01_GAGGTAAT	670	445	0	0	0	0	0	0
HVVMRXALLeA0250C05_CCAGTTAT	1095082	827931	34655	156726	10	114069	156713	5
HVVMRXALLeA0250C07_CGTCTTAG	864108	677698	73626	119209	7	94266	120544	3
HVVMRXALLeA0250F02_ATCGTACC	364882	289935	53767	105700	8	90486	105703	5
HVVMRXALLeA0250H09_CATAATAT	722978	561911	25219	118063	12	83642	118050	9
HVVMRXALLeA0250H17_CCTCATAC	936106	644135	20810	210179	26	57576	216923	17
HVVMRXALLeA0250L19_ATCCATAA	867092	642929	73469	127497	3	127499	127499	1
HVVMRXALLeA0250M11_CCTGGCAG	1043954	694738	15245	133994	17	129143	141676	8
HVVMRXALLeA0250M13_CTCCTGAG	633882	519539	22715	113210	8	60924	115120	2
HVVMRXALLeA0251B16_CTTGACCA	595878	449083	40371	161529	4	161432	161432	1
HVVMRXALLeA0251C01_CTAATACC	489132	386439	28044	132421	11	40686	134244	7
HVVMRXALLeA0251E20_CTTATAGT	679978	521863	105820	165270	6	144633	165273	3
HVVMRXALLeA0251H16_CTCGGAGC	698352	556307	21408	103129	10	77686	104877	6
HVVMRXALLeA0251H17_CTTGATTC	578634	417665	166237	231834	8	174543	233453	5
HVVMRXALLeA0251I14_ATCAATGG	1043616	842211	21772	129423	9	80349	131154	6
HVVMRXALLeA0251I15_CAGTTAAC	520710	383994	65654	165008	6	163922	166775	3
HVVMRXALLeA0251J04_CCAGCAAG	784314	549786	48799	140566	4	140553	140553	1
HVVMRXALLeA0251J15_CTTAGTAC	520108	343157	97955	189777	12	141924	191734	9
HVVMRXALLeA0252B21_GATATTAC	828	526	0	0	0	0	0	0
HVVMRXALLeA0252C24_CATATAAG	633538	503158	64151	215120	8	188057	217173	3
HVVMRXALLeA0252E02_CATCTCAT	1169860	935976	24690	119509	9	122364	122364	1
HVVMRXALLeA0252N07_CATGCATT	910490	716858	19104	109162	13	85099	111872	9
HVVMRXALLeA0252N18_CGAGTACG	769770	646027	114170	174837	5	172929	174853	2
HVVMRXALLeA0252N19_CTAGATAG	1193752	931997	24482	100230	10	24482	100230	10
HVVMRXALLeA0253A21_CTCCTACT	1075294	862537	82252	138350	6	139278	141378	3
HVVMRXALLeA0253D19_CAGGCAAA	580666	432280	26997	150602	8	146659	150588	3
HVVMRXALLeA0253E17_CGATTAAT	723478	563551	52147	173767	11	60150	175600	10
HVVMRXALLeA0253F09_CTCTCAAG	533130	408331	12165	161181	16	49414	161437	10
HVVMRXALLeA0253H20_GATGGAAG	308	240	0	0	0	0	0	0
HVVMRXALLeA0253N11_ATGGTATT	375676	299139	24682	118147	8	84730	119000	4
HVVMRXALLeA0254A06_GCCAGACT	608	439	0	0	0	0	0	0
HVVMRXALLeA0254A19_ATTCGAAG	723038	550846	31796	116460	4	116444	116444	1
HVVMRXALLeA0254I06_GACTATAT	924	642	0	0	0	0	0	0
HVVMRXALLeA0254K04_GAGAATCT	474	289	0	0	0	0	0	0
HVVMRXALLeA0254L06_ATTGGCAT	625152	482732	39514	149383	9	148659	151660	3
HVVMRXALLeA0255A13_CAAGAATA	972104	754499	36926	98391	4	98394	98394	1
HVVMRXALLeA0255E24_GCAACCAG	498	341	0	0	0	0	0	0
HVVMRXALLeA0255G11_CGCAATAC	476630	363248	41386	166323	12	88470	166450	8
HVVMRXALLeA0255H08_ATTATATC	414416	308934	20108	165803	23	70150	169106	14
HVVMRXALLeA0255L02_CTTGCCGG	912322	740318	67780	115781	8	114602	117132	4
HVVMRXALLeA0255L17_ATCAAGAC	1045822	837127	92442	131805	7	127698	131997	4
HVVMRXALLeA0256B12_ATTCTTAT	434444	298208	18179	136391	12	120814	140486	6
HVVMRXALLeA0256F01_CATTGAAT	886926	680687	46644	131593	5	46644	132754	3
HVVMRXALLeA0256I02_CTGGTTGC	565368	426774	15126	191837	23	41020	193768	14
HVVMRXALLeA0256M04_GCCGAGCT	560	409	0	0	0	0	0	0
HVVMRXALLeA0256M09_AACTGCTT	840318	558192	17123	155738	15	120230	156186	9
HVVMRXALLeA0256N08_ACCGGCGC	311086	222641	41274	156421	9	107086	157775	4
HVVMRXALLeA0256N17_AAGCATAC	773588	597976	4812	99830	41	5644	108201	37
HVVMRXALLeA0257E14_AATCCTAG	739962	518080	32135	108373	11	102819	112506	8
HVVMRXALLeA0257G10_AATCTCTG	697538	496838	75656	129419	6	129424	129424	1
HVVMRXALLeA0257H20_AATTAACC	624274	427637	87275	154536	5	87275	154536	5
HVVMRXALLeA0257I04_TGCGATAG	388606	273363	113270	197607	6	197612	197612	1
HVVMRXALLeA0257I06_AACGCTGC	1081306	878509	20203	169554	20	123150	170225	14
HVVMRXALLeA0257J04_AATAATTC	398752	289458	21438	112858	13	88740	113116	9
HVVMRXALLeA0257J16_AATGAGAG	293616	209479	117821	117821	1	117821	117821	1
HVVMRXALLeA0257K01_TTCAATAT	510856	398801	18280	116629	9	95807	116607	6
HVVMRXALLeA0257O12_ACCGGAAG	396738	292038	77564	128867	3	128869	128869	1
HVVMRXALLeA0258B09_AAGATCAG	833880	674798	23443	102359	7	98152	104895	2
HVVMRXALLeA0258B10_AAGGAACT	694572	533594	33082	122310	6	122277	122277	1
HVVMRXALLeA0258G08_AAGCCATT	556988	418944	22055	153682	18	41018	155214	16
HVVMRXALLeA0258G13_AATCAGGC	472018	333263	95326	184517	6	184522	184522	1
HVVMRXALLeA0258H11_GCGAATTG	433422	333342	9959	85705	10	19770	85706	9
HVVMRXALLeA0258K10_AATCTACT	378160	261555	61609	173012	3	172995	172995	1
HVVMRXALLeA0258L20_GCTATAAT	320576	239407	102837	141300	2	141377	141377	1
HVVMRXALLeA0258L21_AACGCGAT	667154	495892	25356	192040	18	67921	196324	10
HVVMRXALLeA0258M06_AAGTAGCG	519624	389386	63073	117937	4	110314	117939	2
HVVMRXALLeA0258P04_ACCTATAC	412936	255671	49567	153664	10	137147	156159	6
HVVMRXALLeA0259B19_ACCTCAGC	334824	200786	13987	191157	29	24908	199757	18
HVVMRXALLeA0259C05_AACCATCG	998824	805066	65556	120899	6	120928	120928	1
HVVMRXALLeA0259F03_AATTCGGT	612398	423021	20000	162532	20	107831	162534	17
HVVMRXALLeA0259I03_AATGCAGG	396356	267782	27087	213172	12	67182	213158	7
HVVMRXALLeA0259I16_AACGGAGT	376596	294488	15648	138717	12	42194	140865	7
HVVMRXALLeA0259J11_ACCAGCAT	949300	594949	17704	157719	17	150871	161573	6
HVVMRXALLeA0259K12_AATGGCTC	400112	289216	73027	117819	4	117053	117821	2
HVVMRXALLeA0259K14_ACCTGGCT	559870	369053	23572	164924	17	101007	166078	12
HVVMRXALLeA0259K15_AACCTATC	796336	593421	51329	101656	24	70433	102643	21
HVVMRXALLeA0259K18_AAGCGCGT	429630	329122	45008	173060	13	46229	174265	11
HVVMRXALLeA0259P10_ACCAGTTC	559462	354587	14462	175031	26	43147	178256	16
HVVMRXALLeA0259P14_AACTAATG	225214	150207	41885	200703	12	128096	203084	8
HVVMRXALLeA0260C09_AATGGTCG	496706	359806	11763	139198	15	103325	141320	5
HVVMRXALLeA0260O15_ACCAAGCG	386410	270787	37220	266770	17	163463	271148	8
HVVMRXALLeA0261A07_AAGGATTG	423884	322219	39178	150228	21	39178	150210	20
HVVMRXALLeA0261B09_AACGTCGG	435400	288413	38925	208093	11	126394	208708	8
HVVMRXALLeA0261J08_AAGGCGCC	506264	375801	55470	180189	7	178932	180868	2
HVVMRXALLeA0261J17_ACGAAGAT	460018	308326	48834	185137	5	104503	185139	3
HVVMRXALLeA0261P14_AACTCTCT	650478	521086	9445	131325	20	12309	133829	17
HVVMRXALLeA0262D20_ACCATTCT	613270	412925	31254	129298	10	117360	131382	5
HVVMRXALLeA0262E21_ACCGAATT	485324	290247	8494	193649	36	16378	195283	34
HVVMRXALLeA0262H11_ACGACCGC	537234	362912	24602	165614	18	34281	166549	16
HVVMRXALLeA0262H21_ACTCCTGC	679342	428092	44169	127299	7	123140	130285	3
HVVMRXALLeA0262I20_GCTTATGC	684798	537474	18641	112924	14	18641	112924	14
HVVMRXALLeA0262J18_ACGTTACG	476472	325164	91767	159638	2	159639	159639	1
HVVMRXALLeA0262M10_GGCCATTG	356516	241086	10280	104706	19	34424	115544	9
HVVMRXALLeA0263A11_GGACCTAG	1092332	812798	71127	141959	7	139297	142542	3
HVVMRXALLeA0263A19_ACGATGCC	406352	268712	69938	189469	7	155803	190890	6
HVVMRXALLeA0263D02_ACGCCTAT	847316	585563	56736	101423	11	56736	105910	7
HVVMRXALLeA0263F21_ACGGCCTT	508012	316870	87469	122928	4	116842	124560	2
HVVMRXALLeA0263J07_GGCCTCTC	457966	329602	27977	136822	10	89008	136806	7
HVVMRXALLeA0263K13_GCGTTAGC	727622	440979	47932	114372	3	114374	114374	1
HVVMRXALLeA0263L21_GCTAGGCG	561940	373021	50672	86427	12	74766	86856	9
HVVMRXALLeA0264C05_GGAGGAAT	690540	550154	39273	168398	9	101245	168846	4
HVVMRXALLeA0264D09_GCGCTGAC	975390	731091	15656	137791	25	82350	144076	14
HVVMRXALLeA0264D20_GGAATTCG	708946	468280	30555	127790	9	41804	128571	5
HVVMRXALLeA0264E02_ACGATAGT	641624	451204	113082	170078	5	165791	170688	2
HVVMRXALLeA0264F11_GCAGATAC	420512	288529	24674	172255	13	99101	173074	9
HVVMRXALLeA0264G23_GGACTCGG	783364	591206	11973	137237	17	137823	142250	5
HVVMRXALLeA0264H06_ACGCCGTC	776304	539190	21337	191388	28	47049	195078	20
HVVMRXALLeA0264I03_GGACTGCC	1089568	831106	24375	124084	15	24375	125113	14
HVVMRXALLeA0264I07_ACGGACCG	682114	471372	143357	143357	1	143357	143357	1
HVVMRXALLeA0264L06_ACTACTCG	436840	275205	20062	129375	12	66134	130158	5
HVVMRXALLeA0264M19_ACGGTTAC	585488	374133	7112	47596	10	33693	49160	6
HVVMRXALLeA0264O08_GGCGCAAG	423664	334121	41683	165179	9	162796	165166	3
HVVMRXALLeA0264P18_GGAGAATG	626862	477425	27340	163495	12	156830	165742	5
HVVMRXALLeA0265B08_ACTAGATT	746604	503529	72677	139827	9	111943	139829	7
HVVMRXALLeA0265E03_ACTCTAAC	849564	617008	42879	147266	13	146318	153202	7
HVVMRXALLeA0265G04_ACGTAATC	750544	493683	51731	185427	8	96337	186470	6
HVVMRXALLeA0265G06_ACTAGGAC	666324	447443	29143	187378	7	186851	187383	2
HVVMRXALLeA0265H16_GGAGTTGC	436478	340367	14349	132361	11	120616	132986	3
HVVMRXALLeA0265J18_ACTGATAT	722680	481884	123606	234545	7	180077	234549	3
HVVMRXALLeA0265L08_ACGTCCAG	728296	484377	33558	169710	13	149949	174842	8
HVVMRXALLeA0265N09_GCTTCTCT	731548	569293	118207	179811	4	179814	179814	1
HVVMRXALLeA0265N17_GGCGCGGT	349978	264381	67079	124196	3	119960	124197	2
HVVMRXALLeA0265O09_ACTCCGCT	721058	485506	100541	142836	3	142838	142838	1
HVVMRXALLeA0266A15_ACTTAAGG	425942	284671	48534	197053	8	117479	197104	3
HVVMRXALLeA0266B02_GGAAGGAC	641022	462975	21996	132394	8	126317	133110	2
HVVMRXALLeA0266B06_GGATACGT	207802	142138	40195	244171	12	227378	245857	3
HVVMRXALLeA0266E06_GGATATCC	728998	519803	139474	155374	2	155375	155375	1
HVVMRXALLeA0266G09_GCTGAACG	551048	353471	18531	216048	23	29216	222753	16
HVVMRXALLeA0266J17_AGAAGCAG	312784	209152	79482	139872	5	82073	141124	2
HVVMRXALLeA0266L01_GGCAGATC	392016	278695	59197	109622	2	109623	109623	1
HVVMRXALLeA0266M07_GGCTTACT	420160	265042	21588	122871	13	115275	128018	8
HVVMRXALLeA0266M22_GCTGCTAG	566920	444626	66645	115418	4	114705	115420	2
HVVMRXALLeA0267F18_GGCTGCTG	578646	406753	18759	156994	14	47126	157144	8
HVVMRXALLeA0267J05_GGAACCTT	247874	179075	23855	209878	12	200956	211702	4
HVVMRXALLeA0267M05_GCCGTAAC	578622	346540	17425	17425	1	17425	17425	1
HVVMRXALLeA0267M23_ACTTACCT	479496	293247	8666	55071	11	54410	60557	4
HVVMRXALLeA0267N08_GCTATCGG	601364	417570	31472	171483	6	140287	171759	2
HVVMRXALLeA0268C22_ACGTCTCC	650478	478956	32226	130125	8	75744	131700	4
HVVMRXALLeA0268M09_AGACTAAG	810154	512851	88481	133250	5	133261	134700	2
HVVMRXALLeA0268O07_GGTAATGG	394484	259827	18537	132062	14	84348	136633	8
HVVMRXALLeA0268P14_GCAAGCGC	608492	410828	34577	147571	6	146036	147983	2
HVVMRXALLeA0269A08_GCGCGACC	969696	742096	22146	155849	12	120259	158274	3
HVVMRXALLeA0269B14_GGCATTAT	492212	339088	58949	114449	9	116478	117332	2
HVVMRXALLeA0269E01_GTCTGACC	419526	334790	22893	123478	9	106298	124347	4
HVVMRXALLeA0269F18_GTAGGTTC	651612	506022	67045	128481	7	115259	128955	4
HVVMRXALLeA0269G01_TACGGACG	579980	430111	15051	134407	13	130887	136150	4
HVVMRXALLeA0269H05_GTTCGCTT	562634	455180	11350	147575	22	28576	148159	15
HVVMRXALLeA0269H07_TACGTCAT	611650	451075	10960	152093	24	31229	156782	15
HVVMRXALLeA0269L01_TAATGGAG	477394	353607	68343	113652	4	68343	113652	4
HVVMRXALLeA0269N13_TATCATTG	824972	635339	35328	139158	13	128517	140286	7
HVVMRXALLeA0269O06_TACCGGCC	428268	321701	25825	171962	14	39856	172536	9
HVVMRXALLeA0270A07_GGTCCTTC	686916	455169	118006	168402	2	168418	168418	1
HVVMRXALLeA0270B16_GTATTACG	540774	409369	8476	161357	29	54552	167113	21
HVVMRXALLeA0270C23_TACCGTAG	533044	389497	11132	138703	24	19264	140908	19
HVVMRXALLeA0270G16_TACGAGGT	677122	471445	18958	177502	20	34143	177596	17
HVVMRXALLeA0270H09_GGTAGTCT	350258	228575	23715	184152	28	32491	186824	22
HVVMRXALLeA0270I04_GTTCAGAC	764654	613554	61637	191383	5	191879	192411	2
HVVMRXALLeA0270I10_TAGATGCT	951108	753425	21483	243639	19	159429	244778	12
HVVMRXALLeA0270M18_GTATCTGG	563636	409817	22565	177701	12	158226	179124	5
HVVMRXALLeA0270P07_TATAGTCC	731116	545825	8605	104952	18	30367	111527	11
HVVMRXALLeA0271C16_TATATTGG	896550	705790	21669	186260	15	50415	187132	10
HVVMRXALLeA0271C17_GGTCATAT	310210	204452	99506	146885	12	138839	151346	9
HVVMRXALLeA0271D05_GTATGGTT	579478	469436	30108	146476	13	69375	148817	9
HVVMRXALLeA0271D08_GTCCGCGC	305858	231412	47033	196388	8	121980	196389	7
HVVMRXALLeA0271F09_GTTCTTCG	461884	332125	23118	251110	21	246413	251966	6
HVVMRXALLeA0271L19_TAGCTCGG	544978	428747	72682	125397	5	120195	127879	3
HVVMRXALLeA0271N02_GTCAACGT	729388	527042	25474	153669	19	55981	154123	15
HVVMRXALLeA0271N13_GTCCTTAC	606512	461319	126666	138079	5	135382	138909	4
HVVMRXALLeA0271O19_GGTCGCAG	199644	143358	31128	149963	9	102861	150878	5
HVVMRXALLeA0272A20_GTCAATTC	419592	333606	20362	145045	10	85738	147771	6
HVVMRXALLeA0272I23_TAAGTCTC	612112	472708	71013	127736	5	125324	129073	3
HVVMRXALLeA0272K14_GTCGTAGT	436128	329370	33077	124481	8	114425	124546	5
HVVMRXALLeA0272L17_TAATGACT	733724	564664	92253	176320	7	159778	176837	5
HVVMRXALLeA0272M20_GTAAGAAG	433244	326750	29874	124081	12	106365	129705	5
HVVMRXALLeA0272O03_TACGAATC	538838	394391	8258	102043	17	53571	106834	12
HVVMRXALLeA0272P03_GTAGACCT	546636	422642	6629	116980	37	19080	123494	31
HVVMRXALLeA0273G10_TAACCGGT	819712	621951	42352	102880	4	103492	103492	1
HVVMRXALLeA0273H07_GTCGAGAG	546496	417598	33952	135675	7	95535	137064	2
HVVMRXALLeA0273H11_TAACTATG	548	388	0	0	0	0	0	0
HVVMRXALLeA0273I02_TACTATGC	457164	310959	4390	34643	12	33615	44939	7
HVVMRXALLeA0273L02_TAGGTTAG	684156	525472	11558	102450	18	69574	110328	9
HVVMRXALLeA0273L03_TATCTAGC	781592	581293	54866	179816	8	164485	180217	3
HVVMRXALLeA0273L20_GGTCTGGT	600850	396237	31735	134485	7	134491	134491	1
HVVMRXALLeA0273M02_GTCATCAG	634732	498017	9457	107786	17	22953	108432	12
HVVMRXALLeA0273N11_TAAGGAGC	551304	391247	52196	178792	7	180025	180025	1
HVVMRXALLeA0273O10_TATGCTAT	582528	457433	19679	191879	17	56871	192386	8
HVVMRXALLeA0273O14_GGTTCATT	536908	420098	16292	189321	20	55069	196262	12
HVVMRXALLeA0274A14_GTCGGATG	644384	478179	34049	207525	15	159116	210028	9
HVVMRXALLeA0274C06_GTAACGAT	558172	420043	34651	157379	9	34651	157379	9
HVVMRXALLeA0274D15_TATGGCGT	673872	516623	11097	131938	22	59034	135171	12
HVVMRXALLeA0274G16_GTACGTAT	621528	367501	7998	121331	25	47588	127974	14
HVVMRXALLeA0274J17_TAGTAAGT	867166	647466	26917	150396	9	108887	151733	6
HVVMRXALLeA0274L16_GTCTCCAT	710958	539442	16827	224870	20	117703	228399	7
HVVMRXALLeA0274N09_TATTACTT	680416	507790	42746	182486	7	180139	182954	3
HVVMRXALLeA0274N14_GTAGCAGC	580476	457899	10633	171706	31	99695	179330	19
HVVMRXALLeA0274P21_TGATGGCC	331652	247998	45313	177052	11	174064	177922	5
HVVMRXALLeA0275C19_TCGTCAGG	530796	377640	49415	178945	12	56141	181288	7
HVVMRXALLeA0275F04_TGATTCCG	336840	243158	36213	195255	12	169287	196400	8
HVVMRXALLeA0275J19_TCCTCCTG	568420	393609	19737	119061	13	48302	119232	9
HVVMRXALLeA0275L12_TCTAAGAG	401962	287979	5308	132093	44	6454	135457	40
HVVMRXALLeA0275N02_TCGATTAT	773828	598846	13002	134528	15	52164	134986	8
HVVMRXALLeA0275N20_TCTGCTCC	698836	537701	70630	139131	4	139116	139116	1
HVVMRXALLeA0276B01_TCTTCCGT	342850	254224	17305	165665	24	29119	166545	16
HVVMRXALLeA0276B03_TGCAGAGT	427476	328882	62775	189563	10	159362	190037	5
HVVMRXALLeA0276C12_TGAACGCG	814090	602084	92981	110488	3	110472	110472	1
HVVMRXALLeA0276F14_TTCTATTG	307276	216747	14369	108842	15	91879	112992	9
HVVMRXALLeA0276G04_TCCATCGT	682100	440774	88006	154896	4	88006	154913	2
HVVMRXALLeA0276G15_TCGTAGCT	763826	561625	36565	151717	16	83580	153177	8
HVVMRXALLeA0276I03_TCCGCAGT	419518	323333	8465	116169	22	108512	121374	11
HVVMRXALLeA0276J07_TGCTAGAC	628030	440303	50978	184806	8	140634	185291	5
HVVMRXALLeA0276J17_TCAAGCCT	717622	526353	29948	102383	4	102367	102367	1
HVVMRXALLeA0276K02_TCCGCGAG	768360	584381	98178	98178	1	98178	98178	1
HVVMRXALLeA0276N16_TCAGACTT	679784	511132	78583	130358	8	120244	132458	6
HVVMRXALLeA0276N20_TCCGGTCT	500994	345703	18932	144486	13	83347	147214	9
HVVMRXALLeA0276O10_TCGACGAC	605490	456843	21170	98084	6	93625	98087	3
HVVMRXALLeA0277E06_TCTGCATG	440460	321869	25134	127937	8	123396	129921	3
HVVMRXALLeA0277G15_TGGACCGT	434188	320777	9783	166388	26	34665	174476	15
HVVMRXALLeA0277I04_TGGACTTC	769626	445241	10614	168217	26	25561	170552	22
HVVMRXALLeA0277I16_TCAGATCG	619950	446969	22173	146028	7	86089	146012	4
HVVMRXALLeA0277K16_TCGCCGCG	793164	554445	42762	179269	12	154851	179373	8
HVVMRXALLeA0277N02_TCTATACG	535422	382988	80672	122951	5	80672	123573	4
HVVMRXALLeA0277N07_TGCCGTTC	791130	629864	57842	111617	7	109785	112624	2
HVVMRXALLeA0277O11_TCATCAAT	758364	547774	53961	180386	14	64180	180387	13
HVVMRXALLeA0277P09_TGACTAGT	568176	406735	14022	105512	12	65979	108652	7
HVVMRXALLeA0278C18_TCCAGATG	875856	728320	79019	157863	16	101437	158922	13
HVVMRXALLeA0278D22_TGAGCAGG	610824	458194	7225	72891	16	8918	82125	11
HVVMRXALLeA0278E19_TGAGCGTT	550706	427179	27029	161870	11	134173	163682	6
HVVMRXALLeA0278H15_TTACCATC	477836	379055	10782	110756	12	58515	112480	5
HVVMRXALLeA0278J03_TGCCTGCT	562632	415719	63176	107776	5	107684	108217	2
HVVMRXALLeA0278L11_TGATCTGC	332804	184678	91516	125445	6	124131	126282	3
HVVMRXALLeA0278L15_TTCGTTGG	248650	164145	18467	140049	23	39749	145973	17
HVVMRXALLeA0278O12_TCATACGC	582630	443930	15792	142161	24	73371	144613	17
HVVMRXALLeA0278P18_TCGCTTCC	790606	580176	33377	116705	6	108183	116782	2
HVVMRXALLeA0279A11_TCTAGCTC	847972	663887	34596	195329	12	191030	195650	6
HVVMRXALLeA0279B13_TGCCAAGG	654824	477675	14053	174965	30	19737	176563	27
HVVMRXALLeA0279D02_TCCTGAAC	654820	486291	8468	110021	17	91573	114558	8
HVVMRXALLeA0279D09_TGCCTAAC	566934	394251	68710	136695	10	107285	136697	8
HVVMRXALLeA0279F09_TGGCCAAT	628474	488777	26360	135208	11	100857	137042	7
HVVMRXALLeA0279I12_TTAACGGC	399184	302217	71652	134392	12	71652	135901	9
HVVMRXALLeA0279L01_TGATATAT	375840	304761	73910	111507	7	109146	111961	4
HVVMRXALLeA0280C10_TCGAACGG	678622	506388	18940	166476	13	86190	166785	5
HVVMRXALLeA0280E20_TCTCGCAT	602152	449106	55443	201856	7	197286	203537	3
HVVMRXALLeA0280G08_TTCTGCCT	317294	229134	26338	110800	13	30409	113305	10
HVVMRXALLeA0280H17_TCGGAGTC	862412	624456	44604	156063	10	139649	158720	6
HVVMRXALLeA0284I05_TTGAGCAT	348970	264399	29559	179308	12	178707	181532	2
HVVMRXALLeA0284O09_TTGCAGAT	474620	392101	63354	125221	13	115946	128695	8
HVVMRXALLeA0285B16_TTGCTAAG	354006	266134	11104	196043	33	104283	200556	23
HVVMRXALLeA0285H21_TTGGAAGG	359722	283243	46328	173746	12	117458	174095	7
HVVMRXALLhA0184G09_AGAGCTAT	651256	490075	26856	120129	7	119884	120632	2
HVVMRXALLrA0227D05_AGAGGCCT	585502	421540	43786	43786	1	43786	43786	1
NCBI_AF252830_25_ACGTATGA	702098	471780	28436	175522	10	97756	177262	4
NCBI_AF252830_26_ATCCTCTA	960408	767163	42065	178259	10	99400	179308	5
NCBI_AF252830_27_CCGTCCGA	433754	311822	33568	178550	10	179959	179959	1
NCBI_AF252830_28_CTAACCGT	482392	387098	22969	178690	10	76048	179033	3
NCBI_AF252830_29_AAGCGACG	456492	356829	24767	177591	12	97573	177935	6
NCBI_AF252830_30_AATAGCCT	341322	263910	33219	175119	10	69370	175483	4
NCBI_AF285443_23_TCGCAGGA	345930	262928	22966	153669	9	39507	154263	5
NCBI_AF285443_24_AGATAATT	619014	495244	28212	146019	11	97772	146437	4
NCBI_AF285443_25_CGGACGTA	497162	387216	19571	150460	10	146380	151170	2
NCBI_AF285443_26_CCAGGATT	725276	579555	22973	151050	11	47846	151607	4
NCBI_AF285443_27_CGATACTC	849632	682691	17305	146715	12	147003	148635	3
NCBI_AF285443_28_TTCCGCTG	885970	712521	16594	150372	12	43512	151564	6
NCBI_AF285443_29_GTATAGGC	452842	362677	33856	150297	6	150689	150689	1
NCBI_AF285443_30_GTCCAACG	566368	454280	23003	152621	8	85073	153427	3
