# Supplementary material for: Multiplex sequencing of bacterial artificial chromosomes for assembling complex plant genomes
Source: Plant Biotechnol J. 2016 Jan 23;14(7):1511–22. doi: 10.1111/pbi.12511 (PMC5066668; doi:10.1111/pbi.12511)
Supplement: Supplementary file 6 — Table S6 Sequencing indices for multiplex BAC sequencing. Data S1 Detailed description of web‐lab methods. [file PBI-14-1511-s002.xlsx]

## Sheet: Sheet1
oligo ID	Index oligo sequence (5'-3'; lower case: index)	index sequence (5'-3')	index length [bases]
7001	CAAGCAGAAGACGGCATACGAGATcctgcgaGTGACTGGAGTTCAGACGTGT	TCGCAGG	7
7002	CAAGCAGAAGACGGCATACGAGATtgcagagGTGACTGGAGTTCAGACGTGT	CTCTGCA	7
7003	CAAGCAGAAGACGGCATACGAGATacctaggGTGACTGGAGTTCAGACGTGT	CCTAGGT	7
7004	CAAGCAGAAGACGGCATACGAGATttgatccGTGACTGGAGTTCAGACGTGT	GGATCAA	7
7006	CAAGCAGAAGACGGCATACGAGATtctccatGTGACTGGAGTTCAGACGTGT	ATGGAGA	7
7007	CAAGCAGAAGACGGCATACGAGATcatcgagGTGACTGGAGTTCAGACGTGT	CTCGATG	7
7008	CAAGCAGAAGACGGCATACGAGATttcgagcGTGACTGGAGTTCAGACGTGT	GCTCGAA	7
7009	CAAGCAGAAGACGGCATACGAGATagttggtGTGACTGGAGTTCAGACGTGT	ACCAACT	7
7010	CAAGCAGAAGACGGCATACGAGATgtaccggGTGACTGGAGTTCAGACGTGT	CCGGTAC	7
7011	CAAGCAGAAGACGGCATACGAGATcggagttGTGACTGGAGTTCAGACGTGT	AACTCCG	7
7013	CAAGCAGAAGACGGCATACGAGATtgatagtGTGACTGGAGTTCAGACGTGT	ACTATCA	7
7015	CAAGCAGAAGACGGCATACGAGATcaggtcgGTGACTGGAGTTCAGACGTGT	CGACCTG	7
7016	CAAGCAGAAGACGGCATACGAGATcgcattaGTGACTGGAGTTCAGACGTGT	TAATGCG	7
7017	CAAGCAGAAGACGGCATACGAGATggtacctGTGACTGGAGTTCAGACGTGT	AGGTACC	7
7018	CAAGCAGAAGACGGCATACGAGATggacgcaGTGACTGGAGTTCAGACGTGT	TGCGTCC	7
7019	CAAGCAGAAGACGGCATACGAGATgagattcGTGACTGGAGTTCAGACGTGT	GAATCTC	7
7020	CAAGCAGAAGACGGCATACGAGATgagcatgGTGACTGGAGTTCAGACGTGT	CATGCTC	7
7021	CAAGCAGAAGACGGCATACGAGATgttgcgtGTGACTGGAGTTCAGACGTGT	ACGCAAC	7
7022	CAAGCAGAAGACGGCATACGAGATccaatgcGTGACTGGAGTTCAGACGTGT	GCATTGG	7
7023	CAAGCAGAAGACGGCATACGAGATcgagatcGTGACTGGAGTTCAGACGTGT	GATCTCG	7
7024	CAAGCAGAAGACGGCATACGAGATcatattgGTGACTGGAGTTCAGACGTGT	CAATATG	7
7025	CAAGCAGAAGACGGCATACGAGATgacgtcaGTGACTGGAGTTCAGACGTGT	TGACGTC	7
7027	CAAGCAGAAGACGGCATACGAGATgtaattgGTGACTGGAGTTCAGACGTGT	CAATTAC	7
7028	CAAGCAGAAGACGGCATACGAGATcctatctGTGACTGGAGTTCAGACGTGT	AGATAGG	7
7029	CAAGCAGAAGACGGCATACGAGATcaatcggGTGACTGGAGTTCAGACGTGT	CCGATTG	7
7030	CAAGCAGAAGACGGCATACGAGATgcggcatGTGACTGGAGTTCAGACGTGT	ATGCCGC	7
7031	CAAGCAGAAGACGGCATACGAGATagtactgGTGACTGGAGTTCAGACGTGT	CAGTACT	7
7032	CAAGCAGAAGACGGCATACGAGATtactattGTGACTGGAGTTCAGACGTGT	AATAGTA	7
7033	CAAGCAGAAGACGGCATACGAGATccggatgGTGACTGGAGTTCAGACGTGT	CATCCGG	7
7034	CAAGCAGAAGACGGCATACGAGATaccatgaGTGACTGGAGTTCAGACGTGT	TCATGGT	7
7035	CAAGCAGAAGACGGCATACGAGATcggttctGTGACTGGAGTTCAGACGTGT	AGAACCG	7
7036	CAAGCAGAAGACGGCATACGAGATtattccaGTGACTGGAGTTCAGACGTGT	TGGAATA	7
7037	CAAGCAGAAGACGGCATACGAGATcctcctgGTGACTGGAGTTCAGACGTGT	CAGGAGG	7
7038	CAAGCAGAAGACGGCATACGAGATaggtattGTGACTGGAGTTCAGACGTGT	AATACCT	7
7039	CAAGCAGAAGACGGCATACGAGATgcattcgGTGACTGGAGTTCAGACGTGT	CGAATGC	7
7041	CAAGCAGAAGACGGCATACGAGATttgaattGTGACTGGAGTTCAGACGTGT	AATTCAA	7
7042	CAAGCAGAAGACGGCATACGAGATctgcgcgGTGACTGGAGTTCAGACGTGT	CGCGCAG	7
7043	CAAGCAGAAGACGGCATACGAGATagaccttGTGACTGGAGTTCAGACGTGT	AAGGTCT	7
7044	CAAGCAGAAGACGGCATACGAGATgtccagtGTGACTGGAGTTCAGACGTGT	ACTGGAC	7
7045	CAAGCAGAAGACGGCATACGAGATacctgctGTGACTGGAGTTCAGACGTGT	AGCAGGT	7
7046	CAAGCAGAAGACGGCATACGAGATccggtacGTGACTGGAGTTCAGACGTGT	GTACCGG	7
7047	CAAGCAGAAGACGGCATACGAGATcttgaccGTGACTGGAGTTCAGACGTGT	GGTCAAG	7
7048	CAAGCAGAAGACGGCATACGAGATcatcattGTGACTGGAGTTCAGACGTGT	AATGATG	7
7050	CAAGCAGAAGACGGCATACGAGATtctagttGTGACTGGAGTTCAGACGTGT	AACTAGA	7
7051	CAAGCAGAAGACGGCATACGAGATgccatagGTGACTGGAGTTCAGACGTGT	CTATGGC	7
7052	CAAGCAGAAGACGGCATACGAGATaccgtcgGTGACTGGAGTTCAGACGTGT	CGACGGT	7
7053	CAAGCAGAAGACGGCATACGAGATcttggttGTGACTGGAGTTCAGACGTGT	AACCAAG	7
7054	CAAGCAGAAGACGGCATACGAGATtacgccgGTGACTGGAGTTCAGACGTGT	CGGCGTA	7
7055	CAAGCAGAAGACGGCATACGAGATggactgcGTGACTGGAGTTCAGACGTGT	GCAGTCC	7
7056	CAAGCAGAAGACGGCATACGAGATgcgcgagGTGACTGGAGTTCAGACGTGT	CTCGCGC	7
7057	CAAGCAGAAGACGGCATACGAGATgtcgcagGTGACTGGAGTTCAGACGTGT	CTGCGAC	7
7058	CAAGCAGAAGACGGCATACGAGATcatacgtGTGACTGGAGTTCAGACGTGT	ACGTATG	7
7059	CAAGCAGAAGACGGCATACGAGATtcagtatGTGACTGGAGTTCAGACGTGT	ATACTGA	7
7060	CAAGCAGAAGACGGCATACGAGATctaagtaGTGACTGGAGTTCAGACGTGT	TACTTAG	7
7061	CAAGCAGAAGACGGCATACGAGATttagcttGTGACTGGAGTTCAGACGTGT	AAGCTAA	7
7062	CAAGCAGAAGACGGCATACGAGATcgccgtcGTGACTGGAGTTCAGACGTGT	GACGGCG	7
7063	CAAGCAGAAGACGGCATACGAGATgtcttctGTGACTGGAGTTCAGACGTGT	AGAAGAC	7
7064	CAAGCAGAAGACGGCATACGAGATgccggacGTGACTGGAGTTCAGACGTGT	GTCCGGC	7
7065	CAAGCAGAAGACGGCATACGAGATaagctgaGTGACTGGAGTTCAGACGTGT	TCAGCTT	7
7066	CAAGCAGAAGACGGCATACGAGATgcgctctGTGACTGGAGTTCAGACGTGT	AGAGCGC	7
7067	CAAGCAGAAGACGGCATACGAGATcgtaggcGTGACTGGAGTTCAGACGTGT	GCCTACG	7
7068	CAAGCAGAAGACGGCATACGAGATatgattaGTGACTGGAGTTCAGACGTGT	TAATCAT	7
7069	CAAGCAGAAGACGGCATACGAGATgcaggttGTGACTGGAGTTCAGACGTGT	AACCTGC	7
7070	CAAGCAGAAGACGGCATACGAGATaatcgtcGTGACTGGAGTTCAGACGTGT	GACGATT	7
7071	CAAGCAGAAGACGGCATACGAGATcggcctaGTGACTGGAGTTCAGACGTGT	TAGGCCG	7
7072	CAAGCAGAAGACGGCATACGAGATctatgccGTGACTGGAGTTCAGACGTGT	GGCATAG	7
7074	CAAGCAGAAGACGGCATACGAGATgagttaaGTGACTGGAGTTCAGACGTGT	TTAACTC	7
7075	CAAGCAGAAGACGGCATACGAGATtagactaGTGACTGGAGTTCAGACGTGT	TAGTCTA	7
7076	CAAGCAGAAGACGGCATACGAGATtcatgcaGTGACTGGAGTTCAGACGTGT	TGCATGA	7
7077	CAAGCAGAAGACGGCATACGAGATgcttattGTGACTGGAGTTCAGACGTGT	AATAAGC	7
7078	CAAGCAGAAGACGGCATACGAGATcaaggctGTGACTGGAGTTCAGACGTGT	AGCCTTG	7
7079	CAAGCAGAAGACGGCATACGAGATaggttggGTGACTGGAGTTCAGACGTGT	CCAACCT	7
7080	CAAGCAGAAGACGGCATACGAGATcttctgcGTGACTGGAGTTCAGACGTGT	GCAGAAG	7
7081	CAAGCAGAAGACGGCATACGAGATtaattctGTGACTGGAGTTCAGACGTGT	AGAATTA	7
7082	CAAGCAGAAGACGGCATACGAGATgatgctgGTGACTGGAGTTCAGACGTGT	CAGCATC	7
7084	CAAGCAGAAGACGGCATACGAGATctagaggGTGACTGGAGTTCAGACGTGT	CCTCTAG	7
7085	CAAGCAGAAGACGGCATACGAGATtatccggGTGACTGGAGTTCAGACGTGT	CCGGATA	7
7086	CAAGCAGAAGACGGCATACGAGATaggcggcGTGACTGGAGTTCAGACGTGT	GCCGCCT	7
7087	CAAGCAGAAGACGGCATACGAGATggtcgttGTGACTGGAGTTCAGACGTGT	AACGACC	7
7089	CAAGCAGAAGACGGCATACGAGATggaactaGTGACTGGAGTTCAGACGTGT	TAGTTCC	7
7090	CAAGCAGAAGACGGCATACGAGATattgccaGTGACTGGAGTTCAGACGTGT	TGGCAAT	7
7092	CAAGCAGAAGACGGCATACGAGATgattagcGTGACTGGAGTTCAGACGTGT	GCTAATC	7
7093	CAAGCAGAAGACGGCATACGAGATagaagtcGTGACTGGAGTTCAGACGTGT	GACTTCT	7
7094	CAAGCAGAAGACGGCATACGAGATatagtacGTGACTGGAGTTCAGACGTGT	GTACTAT	7
7095	CAAGCAGAAGACGGCATACGAGATgatctcgGTGACTGGAGTTCAGACGTGT	CGAGATC	7
7096	CAAGCAGAAGACGGCATACGAGATggctgcgGTGACTGGAGTTCAGACGTGT	CGCAGCC	7
7097	CAAGCAGAAGACGGCATACGAGATgcctctcGTGACTGGAGTTCAGACGTGT	GAGAGGC	7
7098	CAAGCAGAAGACGGCATACGAGATctgaagcGTGACTGGAGTTCAGACGTGT	GCTTCAG	7
7099	CAAGCAGAAGACGGCATACGAGATtggatatGTGACTGGAGTTCAGACGTGT	ATATCCA	7
7101	CAAGCAGAAGACGGCATACGAGATattaaggGTGACTGGAGTTCAGACGTGT	CCTTAAT	7
7102	CAAGCAGAAGACGGCATACGAGATgttggcgGTGACTGGAGTTCAGACGTGT	CGCCAAC	7
7103	CAAGCAGAAGACGGCATACGAGATgcgagtaGTGACTGGAGTTCAGACGTGT	TACTCGC	7
7104	CAAGCAGAAGACGGCATACGAGATtggcgctGTGACTGGAGTTCAGACGTGT	AGCGCCA	7
7105	CAAGCAGAAGACGGCATACGAGATttacttaGTGACTGGAGTTCAGACGTGT	TAAGTAA	7
7108	CAAGCAGAAGACGGCATACGAGATagaggatGTGACTGGAGTTCAGACGTGT	ATCCTCT	7
7109	CAAGCAGAAGACGGCATACGAGATgaccgccGTGACTGGAGTTCAGACGTGT	GGCGGTC	7
7110	CAAGCAGAAGACGGCATACGAGATatcatatGTGACTGGAGTTCAGACGTGT	ATATGAT	7
7111	CAAGCAGAAGACGGCATACGAGATgcgtaccGTGACTGGAGTTCAGACGTGT	GGTACGC	7
7112	CAAGCAGAAGACGGCATACGAGATcgttcttGTGACTGGAGTTCAGACGTGT	AAGAACG	7
7113	CAAGCAGAAGACGGCATACGAGATtcaacggGTGACTGGAGTTCAGACGTGT	CCGTTGA	7
7114	CAAGCAGAAGACGGCATACGAGATgattgctGTGACTGGAGTTCAGACGTGT	AGCAATC	7
7115	CAAGCAGAAGACGGCATACGAGATacggagcGTGACTGGAGTTCAGACGTGT	GCTCCGT	7
7116	CAAGCAGAAGACGGCATACGAGATagagttgGTGACTGGAGTTCAGACGTGT	CAACTCT	7
7117	CAAGCAGAAGACGGCATACGAGATggagtctGTGACTGGAGTTCAGACGTGT	AGACTCC	7
7118	CAAGCAGAAGACGGCATACGAGATaagatagGTGACTGGAGTTCAGACGTGT	CTATCTT	7
7119	CAAGCAGAAGACGGCATACGAGATactgcttGTGACTGGAGTTCAGACGTGT	AAGCAGT	7
7121	CAAGCAGAAGACGGCATACGAGATcgttaggGTGACTGGAGTTCAGACGTGT	CCTAACG	7
7122	CAAGCAGAAGACGGCATACGAGATttatgatGTGACTGGAGTTCAGACGTGT	ATCATAA	7
7123	CAAGCAGAAGACGGCATACGAGATgttatcaGTGACTGGAGTTCAGACGTGT	TGATAAC	7
7124	CAAGCAGAAGACGGCATACGAGATtaggagaGTGACTGGAGTTCAGACGTGT	TCTCCTA	7
7125	CAAGCAGAAGACGGCATACGAGATtgctctgGTGACTGGAGTTCAGACGTGT	CAGAGCA	7
7127	CAAGCAGAAGACGGCATACGAGATaatagcgGTGACTGGAGTTCAGACGTGT	CGCTATT	7
7128	CAAGCAGAAGACGGCATACGAGATgacgatcGTGACTGGAGTTCAGACGTGT	GATCGTC	7
7129	CAAGCAGAAGACGGCATACGAGATctgccgtGTGACTGGAGTTCAGACGTGT	ACGGCAG	7
7130	CAAGCAGAAGACGGCATACGAGATatcggtcGTGACTGGAGTTCAGACGTGT	GACCGAT	7
7131	CAAGCAGAAGACGGCATACGAGATcgcaagtGTGACTGGAGTTCAGACGTGT	ACTTGCG	7
7132	CAAGCAGAAGACGGCATACGAGATggcttacGTGACTGGAGTTCAGACGTGT	GTAAGCC	7
7133	CAAGCAGAAGACGGCATACGAGATgcatggcGTGACTGGAGTTCAGACGTGT	GCCATGC	7
7135	CAAGCAGAAGACGGCATACGAGATacgtccgGTGACTGGAGTTCAGACGTGT	CGGACGT	7
7136	CAAGCAGAAGACGGCATACGAGATtactcgcGTGACTGGAGTTCAGACGTGT	GCGAGTA	7
7137	CAAGCAGAAGACGGCATACGAGATtccgcgtGTGACTGGAGTTCAGACGTGT	ACGCGGA	7
7139	CAAGCAGAAGACGGCATACGAGATacgcttcGTGACTGGAGTTCAGACGTGT	GAAGCGT	7
7141	CAAGCAGAAGACGGCATACGAGATagttaccGTGACTGGAGTTCAGACGTGT	GGTAACT	7
7142	CAAGCAGAAGACGGCATACGAGATctatattGTGACTGGAGTTCAGACGTGT	AATATAG	7
7143	CAAGCAGAAGACGGCATACGAGATggcgaggGTGACTGGAGTTCAGACGTGT	CCTCGCC	7
7144	CAAGCAGAAGACGGCATACGAGATctattaaGTGACTGGAGTTCAGACGTGT	TTAATAG	7
7145	CAAGCAGAAGACGGCATACGAGATgcttcggGTGACTGGAGTTCAGACGTGT	CCGAAGC	7
7146	CAAGCAGAAGACGGCATACGAGATataacgaGTGACTGGAGTTCAGACGTGT	TCGTTAT	7
7147	CAAGCAGAAGACGGCATACGAGATcagagccGTGACTGGAGTTCAGACGTGT	GGCTCTG	7
7149	CAAGCAGAAGACGGCATACGAGATttccaagGTGACTGGAGTTCAGACGTGT	CTTGGAA	7
7150	CAAGCAGAAGACGGCATACGAGATagcttcaGTGACTGGAGTTCAGACGTGT	TGAAGCT	7
7151	CAAGCAGAAGACGGCATACGAGATgtcaaccGTGACTGGAGTTCAGACGTGT	GGTTGAC	7
7152	CAAGCAGAAGACGGCATACGAGATatggcggGTGACTGGAGTTCAGACGTGT	CCGCCAT	7
7153	CAAGCAGAAGACGGCATACGAGATctctggtGTGACTGGAGTTCAGACGTGT	ACCAGAG	7
7154	CAAGCAGAAGACGGCATACGAGATtctcagcGTGACTGGAGTTCAGACGTGT	GCTGAGA	7
7155	CAAGCAGAAGACGGCATACGAGATgcgaaggGTGACTGGAGTTCAGACGTGT	CCTTCGC	7
7156	CAAGCAGAAGACGGCATACGAGATaggccagGTGACTGGAGTTCAGACGTGT	CTGGCCT	7
7157	CAAGCAGAAGACGGCATACGAGATccttgcgGTGACTGGAGTTCAGACGTGT	CGCAAGG	7
7158	CAAGCAGAAGACGGCATACGAGATtctctcaGTGACTGGAGTTCAGACGTGT	TGAGAGA	7
7159	CAAGCAGAAGACGGCATACGAGATgaatcttGTGACTGGAGTTCAGACGTGT	AAGATTC	7
7160	CAAGCAGAAGACGGCATACGAGATaaccgatGTGACTGGAGTTCAGACGTGT	ATCGGTT	7
7161	CAAGCAGAAGACGGCATACGAGATggctcgtGTGACTGGAGTTCAGACGTGT	ACGAGCC	7
7162	CAAGCAGAAGACGGCATACGAGATgtatccaGTGACTGGAGTTCAGACGTGT	TGGATAC	7
7163	CAAGCAGAAGACGGCATACGAGATctggaatGTGACTGGAGTTCAGACGTGT	ATTCCAG	7
7164	CAAGCAGAAGACGGCATACGAGATaatgagtGTGACTGGAGTTCAGACGTGT	ACTCATT	7
7166	CAAGCAGAAGACGGCATACGAGATataagctGTGACTGGAGTTCAGACGTGT	AGCTTAT	7
7167	CAAGCAGAAGACGGCATACGAGATagatcgcGTGACTGGAGTTCAGACGTGT	GCGATCT	7
7168	CAAGCAGAAGACGGCATACGAGATactggagGTGACTGGAGTTCAGACGTGT	CTCCAGT	7
7169	CAAGCAGAAGACGGCATACGAGATtaagttcGTGACTGGAGTTCAGACGTGT	GAACTTA	7
7171	CAAGCAGAAGACGGCATACGAGATctcgcctGTGACTGGAGTTCAGACGTGT	AGGCGAG	7
7172	CAAGCAGAAGACGGCATACGAGATatctgagGTGACTGGAGTTCAGACGTGT	CTCAGAT	7
7173	CAAGCAGAAGACGGCATACGAGATtcgtcttGTGACTGGAGTTCAGACGTGT	AAGACGA	7
7175	CAAGCAGAAGACGGCATACGAGATgtcagttGTGACTGGAGTTCAGACGTGT	AACTGAC	7
7177	CAAGCAGAAGACGGCATACGAGATgttactcGTGACTGGAGTTCAGACGTGT	GAGTAAC	7
7180	CAAGCAGAAGACGGCATACGAGATgtctatgGTGACTGGAGTTCAGACGTGT	CATAGAC	7
7181	CAAGCAGAAGACGGCATACGAGATccgtagtGTGACTGGAGTTCAGACGTGT	ACTACGG	7
7182	CAAGCAGAAGACGGCATACGAGATgctagccGTGACTGGAGTTCAGACGTGT	GGCTAGC	7
7183	CAAGCAGAAGACGGCATACGAGATctcatggGTGACTGGAGTTCAGACGTGT	CCATGAG	7
7184	CAAGCAGAAGACGGCATACGAGATaaccagcGTGACTGGAGTTCAGACGTGT	GCTGGTT	7
7185	CAAGCAGAAGACGGCATACGAGATctactctGTGACTGGAGTTCAGACGTGT	AGAGTAG	7
7186	CAAGCAGAAGACGGCATACGAGATgttgataGTGACTGGAGTTCAGACGTGT	TATCAAC	7
7188	CAAGCAGAAGACGGCATACGAGATgtacgtcGTGACTGGAGTTCAGACGTGT	GACGTAC	7
7189	CAAGCAGAAGACGGCATACGAGATgaagtagGTGACTGGAGTTCAGACGTGT	CTACTTC	7
7190	CAAGCAGAAGACGGCATACGAGATccgaccaGTGACTGGAGTTCAGACGTGT	TGGTCGG	7
7191	CAAGCAGAAGACGGCATACGAGATatggtctGTGACTGGAGTTCAGACGTGT	AGACCAT	7
7192	CAAGCAGAAGACGGCATACGAGATgttcggaGTGACTGGAGTTCAGACGTGT	TCCGAAC	7
7193	CAAGCAGAAGACGGCATACGAGATcaacctcGTGACTGGAGTTCAGACGTGT	GAGGTTG	7
7194	CAAGCAGAAGACGGCATACGAGATactcataGTGACTGGAGTTCAGACGTGT	TATGAGT	7
7195	CAAGCAGAAGACGGCATACGAGATaacgaagGTGACTGGAGTTCAGACGTGT	CTTCGTT	7
7196	CAAGCAGAAGACGGCATACGAGATcggacggGTGACTGGAGTTCAGACGTGT	CCGTCCG	7
7197	CAAGCAGAAGACGGCATACGAGATtaacgttGTGACTGGAGTTCAGACGTGT	AACGTTA	7
7198	CAAGCAGAAGACGGCATACGAGATaatatgcGTGACTGGAGTTCAGACGTGT	GCATATT	7
7201	CAAGCAGAAGACGGCATACGAGATtgcggttGTGACTGGAGTTCAGACGTGT	AACCGCA	7
7204	CAAGCAGAAGACGGCATACGAGATtatggatGTGACTGGAGTTCAGACGTGT	ATCCATA	7
7206	CAAGCAGAAGACGGCATACGAGATcgatgagGTGACTGGAGTTCAGACGTGT	CTCATCG	7
7207	CAAGCAGAAGACGGCATACGAGATaacgcgaGTGACTGGAGTTCAGACGTGT	TCGCGTT	7
7208	CAAGCAGAAGACGGCATACGAGATggtcaagGTGACTGGAGTTCAGACGTGT	CTTGACC	7
7209	CAAGCAGAAGACGGCATACGAGATcagctatGTGACTGGAGTTCAGACGTGT	ATAGCTG	7
7210	CAAGCAGAAGACGGCATACGAGATaggaacgGTGACTGGAGTTCAGACGTGT	CGTTCCT	7
7211	CAAGCAGAAGACGGCATACGAGATtgaggcgGTGACTGGAGTTCAGACGTGT	CGCCTCA	7
7212	CAAGCAGAAGACGGCATACGAGATtcgattgGTGACTGGAGTTCAGACGTGT	CAATCGA	7
7213	CAAGCAGAAGACGGCATACGAGATcgagcgtGTGACTGGAGTTCAGACGTGT	ACGCTCG	7
7214	CAAGCAGAAGACGGCATACGAGATttgcctgGTGACTGGAGTTCAGACGTGT	CAGGCAA	7
7215	CAAGCAGAAGACGGCATACGAGATagtctctGTGACTGGAGTTCAGACGTGT	AGAGACT	7
7216	CAAGCAGAAGACGGCATACGAGATaccaattGTGACTGGAGTTCAGACGTGT	AATTGGT	7
7217	CAAGCAGAAGACGGCATACGAGATattcttgGTGACTGGAGTTCAGACGTGT	CAAGAAT	7
7218	CAAGCAGAAGACGGCATACGAGATatctcttGTGACTGGAGTTCAGACGTGT	AAGAGAT	7
7219	CAAGCAGAAGACGGCATACGAGATtagtcagGTGACTGGAGTTCAGACGTGT	CTGACTA	7
7220	CAAGCAGAAGACGGCATACGAGATcaggcttGTGACTGGAGTTCAGACGTGT	AAGCCTG	7
7221	CAAGCAGAAGACGGCATACGAGATttcgttgGTGACTGGAGTTCAGACGTGT	CAACGAA	7
7223	CAAGCAGAAGACGGCATACGAGATccaacttGTGACTGGAGTTCAGACGTGT	AAGTTGG	7
7225	CAAGCAGAAGACGGCATACGAGATatgcgttGTGACTGGAGTTCAGACGTGT	AACGCAT	7
7226	CAAGCAGAAGACGGCATACGAGATgttctatGTGACTGGAGTTCAGACGTGT	ATAGAAC	7
7227	CAAGCAGAAGACGGCATACGAGATggccttgGTGACTGGAGTTCAGACGTGT	CAAGGCC	7
7228	CAAGCAGAAGACGGCATACGAGATcgaatcgGTGACTGGAGTTCAGACGTGT	CGATTCG	7
8002	CAAGCAGAAGACGGCATACGAGATcgatggttGTGACTGGAGTTCAGACGTGT	AACCATCG	8
8004	CAAGCAGAAGACGGCATACGAGATgataggttGTGACTGGAGTTCAGACGTGT	AACCTATC	8
8008	CAAGCAGAAGACGGCATACGAGATatcgcgttGTGACTGGAGTTCAGACGTGT	AACGCGAT	8
8009	CAAGCAGAAGACGGCATACGAGATgcagcgttGTGACTGGAGTTCAGACGTGT	AACGCTGC	8
8010	CAAGCAGAAGACGGCATACGAGATactccgttGTGACTGGAGTTCAGACGTGT	AACGGAGT	8
8011	CAAGCAGAAGACGGCATACGAGATccgacgttGTGACTGGAGTTCAGACGTGT	AACGTCGG	8
8013	CAAGCAGAAGACGGCATACGAGATcattagttGTGACTGGAGTTCAGACGTGT	AACTAATG	8
8016	CAAGCAGAAGACGGCATACGAGATagagagttGTGACTGGAGTTCAGACGTGT	AACTCTCT	8
8018	CAAGCAGAAGACGGCATACGAGATaagcagttGTGACTGGAGTTCAGACGTGT	AACTGCTT	8
8022	CAAGCAGAAGACGGCATACGAGATctgatcttGTGACTGGAGTTCAGACGTGT	AAGATCAG	8
8025	CAAGCAGAAGACGGCATACGAGATgtatgcttGTGACTGGAGTTCAGACGTGT	AAGCATAC	8
8026	CAAGCAGAAGACGGCATACGAGATaatggcttGTGACTGGAGTTCAGACGTGT	AAGCCATT	8
8028	CAAGCAGAAGACGGCATACGAGATcgtcgcttGTGACTGGAGTTCAGACGTGT	AAGCGACG	8
8029	CAAGCAGAAGACGGCATACGAGATacgcgcttGTGACTGGAGTTCAGACGTGT	AAGCGCGT	8
8031	CAAGCAGAAGACGGCATACGAGATagttccttGTGACTGGAGTTCAGACGTGT	AAGGAACT	8
8032	CAAGCAGAAGACGGCATACGAGATcaatccttGTGACTGGAGTTCAGACGTGT	AAGGATTG	8
8033	CAAGCAGAAGACGGCATACGAGATggcgccttGTGACTGGAGTTCAGACGTGT	AAGGCGCC	8
8035	CAAGCAGAAGACGGCATACGAGATcgctacttGTGACTGGAGTTCAGACGTGT	AAGTAGCG	8
8038	CAAGCAGAAGACGGCATACGAGATgaattattGTGACTGGAGTTCAGACGTGT	AATAATTC	8
8040	CAAGCAGAAGACGGCATACGAGATaggctattGTGACTGGAGTTCAGACGTGT	AATAGCCT	8
8043	CAAGCAGAAGACGGCATACGAGATgcctgattGTGACTGGAGTTCAGACGTGT	AATCAGGC	8
8044	CAAGCAGAAGACGGCATACGAGATctaggattGTGACTGGAGTTCAGACGTGT	AATCCTAG	8
8045	CAAGCAGAAGACGGCATACGAGATagtagattGTGACTGGAGTTCAGACGTGT	AATCTACT	8
8046	CAAGCAGAAGACGGCATACGAGATcagagattGTGACTGGAGTTCAGACGTGT	AATCTCTG	8
8047	CAAGCAGAAGACGGCATACGAGATctctcattGTGACTGGAGTTCAGACGTGT	AATGAGAG	8
8049	CAAGCAGAAGACGGCATACGAGATcctgcattGTGACTGGAGTTCAGACGTGT	AATGCAGG	8
8050	CAAGCAGAAGACGGCATACGAGATgagccattGTGACTGGAGTTCAGACGTGT	AATGGCTC	8
8051	CAAGCAGAAGACGGCATACGAGATcgaccattGTGACTGGAGTTCAGACGTGT	AATGGTCG	8
8052	CAAGCAGAAGACGGCATACGAGATggttaattGTGACTGGAGTTCAGACGTGT	AATTAACC	8
8054	CAAGCAGAAGACGGCATACGAGATaccgaattGTGACTGGAGTTCAGACGTGT	AATTCGGT	8
8057	CAAGCAGAAGACGGCATACGAGATcgcttggtGTGACTGGAGTTCAGACGTGT	ACCAAGCG	8
8059	CAAGCAGAAGACGGCATACGAGATatgctggtGTGACTGGAGTTCAGACGTGT	ACCAGCAT	8
8060	CAAGCAGAAGACGGCATACGAGATgaactggtGTGACTGGAGTTCAGACGTGT	ACCAGTTC	8
8061	CAAGCAGAAGACGGCATACGAGATagaatggtGTGACTGGAGTTCAGACGTGT	ACCATTCT	8
8062	CAAGCAGAAGACGGCATACGAGATaattcggtGTGACTGGAGTTCAGACGTGT	ACCGAATT	8
8065	CAAGCAGAAGACGGCATACGAGATcttccggtGTGACTGGAGTTCAGACGTGT	ACCGGAAG	8
8066	CAAGCAGAAGACGGCATACGAGATgcgccggtGTGACTGGAGTTCAGACGTGT	ACCGGCGC	8
8067	CAAGCAGAAGACGGCATACGAGATgtataggtGTGACTGGAGTTCAGACGTGT	ACCTATAC	8
8068	CAAGCAGAAGACGGCATACGAGATgctgaggtGTGACTGGAGTTCAGACGTGT	ACCTCAGC	8
8070	CAAGCAGAAGACGGCATACGAGATagccaggtGTGACTGGAGTTCAGACGTGT	ACCTGGCT	8
8072	CAAGCAGAAGACGGCATACGAGATatcttcgtGTGACTGGAGTTCAGACGTGT	ACGAAGAT	8
8073	CAAGCAGAAGACGGCATACGAGATgcggtcgtGTGACTGGAGTTCAGACGTGT	ACGACCGC	8
8076	CAAGCAGAAGACGGCATACGAGATactatcgtGTGACTGGAGTTCAGACGTGT	ACGATAGT	8
8077	CAAGCAGAAGACGGCATACGAGATggcatcgtGTGACTGGAGTTCAGACGTGT	ACGATGCC	8
8079	CAAGCAGAAGACGGCATACGAGATgacggcgtGTGACTGGAGTTCAGACGTGT	ACGCCGTC	8
8080	CAAGCAGAAGACGGCATACGAGATataggcgtGTGACTGGAGTTCAGACGTGT	ACGCCTAT	8
8083	CAAGCAGAAGACGGCATACGAGATcggtccgtGTGACTGGAGTTCAGACGTGT	ACGGACCG	8
8085	CAAGCAGAAGACGGCATACGAGATaaggccgtGTGACTGGAGTTCAGACGTGT	ACGGCCTT	8
8086	CAAGCAGAAGACGGCATACGAGATgtaaccgtGTGACTGGAGTTCAGACGTGT	ACGGTTAC	8
8087	CAAGCAGAAGACGGCATACGAGATgattacgtGTGACTGGAGTTCAGACGTGT	ACGTAATC	8
8089	CAAGCAGAAGACGGCATACGAGATctggacgtGTGACTGGAGTTCAGACGTGT	ACGTCCAG	8
8090	CAAGCAGAAGACGGCATACGAGATggagacgtGTGACTGGAGTTCAGACGTGT	ACGTCTCC	8
8091	CAAGCAGAAGACGGCATACGAGATcgtaacgtGTGACTGGAGTTCAGACGTGT	ACGTTACG	8
8093	CAAGCAGAAGACGGCATACGAGATcgagtagtGTGACTGGAGTTCAGACGTGT	ACTACTCG	8
8094	CAAGCAGAAGACGGCATACGAGATaatctagtGTGACTGGAGTTCAGACGTGT	ACTAGATT	8
8095	CAAGCAGAAGACGGCATACGAGATgtcctagtGTGACTGGAGTTCAGACGTGT	ACTAGGAC	8
8098	CAAGCAGAAGACGGCATACGAGATagcggagtGTGACTGGAGTTCAGACGTGT	ACTCCGCT	8
8099	CAAGCAGAAGACGGCATACGAGATgcaggagtGTGACTGGAGTTCAGACGTGT	ACTCCTGC	8
8100	CAAGCAGAAGACGGCATACGAGATgttagagtGTGACTGGAGTTCAGACGTGT	ACTCTAAC	8
8102	CAAGCAGAAGACGGCATACGAGATatatcagtGTGACTGGAGTTCAGACGTGT	ACTGATAT	8
8104	CAAGCAGAAGACGGCATACGAGATccttaagtGTGACTGGAGTTCAGACGTGT	ACTTAAGG	8
8105	CAAGCAGAAGACGGCATACGAGATaggtaagtGTGACTGGAGTTCAGACGTGT	ACTTACCT	8
8111	CAAGCAGAAGACGGCATACGAGATctgcttctGTGACTGGAGTTCAGACGTGT	AGAAGCAG	8
8115	CAAGCAGAAGACGGCATACGAGATcttagtctGTGACTGGAGTTCAGACGTGT	AGACTAAG	8
8654	CAAGCAGAAGACGGCATACGAGATcggaatcaGTGACTGGAGTTCAGACGTGT	TGATTCCG	8
8657	CAAGCAGAAGACGGCATACGAGATccttggcaGTGACTGGAGTTCAGACGTGT	TGCCAAGG	8
8670	CAAGCAGAAGACGGCATACGAGATattggccaGTGACTGGAGTTCAGACGTGT	TGGCCAAT	8
8680	CAAGCAGAAGACGGCATACGAGATgatggtaaGTGACTGGAGTTCAGACGTGT	TTACCATC	8
8700	CAAGCAGAAGACGGCATACGAGATatctgcaaGTGACTGGAGTTCAGACGTGT	TTGCAGAT	8
8101	CAAGCAGAAGACGGCATACGAGATggctcagtGTGACTGGAGTTCAGACGTGT	ACTGAGCC	8
8106	CAAGCAGAAGACGGCATACGAGATgaggaagtGTGACTGGAGTTCAGACGTGT	ACTTCCTC	8
8109	CAAGCAGAAGACGGCATACGAGATggagttctGTGACTGGAGTTCAGACGTGT	AGAACTCC	8
8112	CAAGCAGAAGACGGCATACGAGATgccattctGTGACTGGAGTTCAGACGTGT	AGAATGGC	8
8118	CAAGCAGAAGACGGCATACGAGATccatctctGTGACTGGAGTTCAGACGTGT	AGAGATGG	8
8120	CAAGCAGAAGACGGCATACGAGATatagctctGTGACTGGAGTTCAGACGTGT	AGAGCTAT	8
8121	CAAGCAGAAGACGGCATACGAGATgatcctctGTGACTGGAGTTCAGACGTGT	AGAGGATC	8
8122	CAAGCAGAAGACGGCATACGAGATaggcctctGTGACTGGAGTTCAGACGTGT	AGAGGCCT	8
8124	CAAGCAGAAGACGGCATACGAGATaattatctGTGACTGGAGTTCAGACGTGT	AGATAATT	8
8126	CAAGCAGAAGACGGCATACGAGATcaggatctGTGACTGGAGTTCAGACGTGT	AGATCCTG	8
8127	CAAGCAGAAGACGGCATACGAGATgcgcatctGTGACTGGAGTTCAGACGTGT	AGATGCGC	8
8128	CAAGCAGAAGACGGCATACGAGATatccatctGTGACTGGAGTTCAGACGTGT	AGATGGAT	8
8129	CAAGCAGAAGACGGCATACGAGATggtaatctGTGACTGGAGTTCAGACGTGT	AGATTACC	8
8130	CAAGCAGAAGACGGCATACGAGATgcgttgctGTGACTGGAGTTCAGACGTGT	AGCAACGC	8
8133	CAAGCAGAAGACGGCATACGAGATcggatgctGTGACTGGAGTTCAGACGTGT	AGCATCCG	8
8134	CAAGCAGAAGACGGCATACGAGATggctggctGTGACTGGAGTTCAGACGTGT	AGCCAGCC	8
8135	CAAGCAGAAGACGGCATACGAGATattcggctGTGACTGGAGTTCAGACGTGT	AGCCGAAT	8
8136	CAAGCAGAAGACGGCATACGAGATccgcggctGTGACTGGAGTTCAGACGTGT	AGCCGCGG	8
8138	CAAGCAGAAGACGGCATACGAGATcgttcgctGTGACTGGAGTTCAGACGTGT	AGCGAACG	8
8139	CAAGCAGAAGACGGCATACGAGATgaatcgctGTGACTGGAGTTCAGACGTGT	AGCGATTC	8
8141	CAAGCAGAAGACGGCATACGAGATaagacgctGTGACTGGAGTTCAGACGTGT	AGCGTCTT	8
8142	CAAGCAGAAGACGGCATACGAGATcgcgagctGTGACTGGAGTTCAGACGTGT	AGCTCGCG	8
8144	CAAGCAGAAGACGGCATACGAGATaccaagctGTGACTGGAGTTCAGACGTGT	AGCTTGGT	8
8145	CAAGCAGAAGACGGCATACGAGATgacttcctGTGACTGGAGTTCAGACGTGT	AGGAAGTC	8
8146	CAAGCAGAAGACGGCATACGAGATagcgtcctGTGACTGGAGTTCAGACGTGT	AGGACGCT	8
8147	CAAGCAGAAGACGGCATACGAGATctagtcctGTGACTGGAGTTCAGACGTGT	AGGACTAG	8
8148	CAAGCAGAAGACGGCATACGAGATgttctcctGTGACTGGAGTTCAGACGTGT	AGGAGAAC	8
8149	CAAGCAGAAGACGGCATACGAGATaagctcctGTGACTGGAGTTCAGACGTGT	AGGAGCTT	8
8150	CAAGCAGAAGACGGCATACGAGATcatatcctGTGACTGGAGTTCAGACGTGT	AGGATATG	8
8151	CAAGCAGAAGACGGCATACGAGATagatgcctGTGACTGGAGTTCAGACGTGT	AGGCATCT	8
8153	CAAGCAGAAGACGGCATACGAGATcaacgcctGTGACTGGAGTTCAGACGTGT	AGGCGTTG	8
8154	CAAGCAGAAGACGGCATACGAGATatgagcctGTGACTGGAGTTCAGACGTGT	AGGCTCAT	8
8155	CAAGCAGAAGACGGCATACGAGATcgcagcctGTGACTGGAGTTCAGACGTGT	AGGCTGCG	8
8157	CAAGCAGAAGACGGCATACGAGATactgacctGTGACTGGAGTTCAGACGTGT	AGGTCAGT	8
8158	CAAGCAGAAGACGGCATACGAGATccgaacctGTGACTGGAGTTCAGACGTGT	AGGTTCGG	8
8159	CAAGCAGAAGACGGCATACGAGATaccttactGTGACTGGAGTTCAGACGTGT	AGTAAGGT	8
8160	CAAGCAGAAGACGGCATACGAGATcctctactGTGACTGGAGTTCAGACGTGT	AGTAGAGG	8
8161	CAAGCAGAAGACGGCATACGAGATctcatactGTGACTGGAGTTCAGACGTGT	AGTATGAG	8
8162	CAAGCAGAAGACGGCATACGAGATgattgactGTGACTGGAGTTCAGACGTGT	AGTCAATC	8
8166	CAAGCAGAAGACGGCATACGAGATgcgagactGTGACTGGAGTTCAGACGTGT	AGTCTCGC	8
8167	CAAGCAGAAGACGGCATACGAGATcaataactGTGACTGGAGTTCAGACGTGT	AGTTATTG	8
8168	CAAGCAGAAGACGGCATACGAGATgtcgaactGTGACTGGAGTTCAGACGTGT	AGTTCGAC	8
8170	CAAGCAGAAGACGGCATACGAGATgctcttatGTGACTGGAGTTCAGACGTGT	ATAAGAGC	8
8171	CAAGCAGAAGACGGCATACGAGATagccttatGTGACTGGAGTTCAGACGTGT	ATAAGGCT	8
8172	CAAGCAGAAGACGGCATACGAGATcaacttatGTGACTGGAGTTCAGACGTGT	ATAAGTTG	8
8173	CAAGCAGAAGACGGCATACGAGATccgattatGTGACTGGAGTTCAGACGTGT	ATAATCGG	8
8174	CAAGCAGAAGACGGCATACGAGATattggtatGTGACTGGAGTTCAGACGTGT	ATACCAAT	8
8175	CAAGCAGAAGACGGCATACGAGATcgaggtatGTGACTGGAGTTCAGACGTGT	ATACCTCG	8
8177	CAAGCAGAAGACGGCATACGAGATgaccgtatGTGACTGGAGTTCAGACGTGT	ATACGGTC	8
8180	CAAGCAGAAGACGGCATACGAGATgcgtctatGTGACTGGAGTTCAGACGTGT	ATAGACGC	8
8181	CAAGCAGAAGACGGCATACGAGATaactctatGTGACTGGAGTTCAGACGTGT	ATAGAGTT	8
8182	CAAGCAGAAGACGGCATACGAGATcatgctatGTGACTGGAGTTCAGACGTGT	ATAGCATG	8
8183	CAAGCAGAAGACGGCATACGAGATgtcgctatGTGACTGGAGTTCAGACGTGT	ATAGCGAC	8
8185	CAAGCAGAAGACGGCATACGAGATcggtatatGTGACTGGAGTTCAGACGTGT	ATATACCG	8
8186	CAAGCAGAAGACGGCATACGAGATgaatatatGTGACTGGAGTTCAGACGTGT	ATATATTC	8
8189	CAAGCAGAAGACGGCATACGAGATaagaatatGTGACTGGAGTTCAGACGTGT	ATATTCTT	8
8190	CAAGCAGAAGACGGCATACGAGATgtcttgatGTGACTGGAGTTCAGACGTGT	ATCAAGAC	8
8191	CAAGCAGAAGACGGCATACGAGATccattgatGTGACTGGAGTTCAGACGTGT	ATCAATGG	8
8192	CAAGCAGAAGACGGCATACGAGATcgtctgatGTGACTGGAGTTCAGACGTGT	ATCAGACG	8
8194	CAAGCAGAAGACGGCATACGAGATacctggatGTGACTGGAGTTCAGACGTGT	ATCCAGGT	8
8196	CAAGCAGAAGACGGCATACGAGATagacggatGTGACTGGAGTTCAGACGTGT	ATCCGTCT	8
8199	CAAGCAGAAGACGGCATACGAGATacggcgatGTGACTGGAGTTCAGACGTGT	ATCGCCGT	8
8203	CAAGCAGAAGACGGCATACGAGATagttagatGTGACTGGAGTTCAGACGTGT	ATCTAACT	8
8207	CAAGCAGAAGACGGCATACGAGATaggatcatGTGACTGGAGTTCAGACGTGT	ATGATCCT	8
8661	CAAGCAGAAGACGGCATACGAGATctatcgcaGTGACTGGAGTTCAGACGTGT	TGCGATAG	8
8667	CAAGCAGAAGACGGCATACGAGATctcctccaGTGACTGGAGTTCAGACGTGT	TGGAGGAG	8
8678	CAAGCAGAAGACGGCATACGAGATaatcttaaGTGACTGGAGTTCAGACGTGT	TTAAGATT	8
8684	CAAGCAGAAGACGGCATACGAGATgtcaataaGTGACTGGAGTTCAGACGTGT	TTATTGAC	8
8701	CAAGCAGAAGACGGCATACGAGATagaggcaaGTGACTGGAGTTCAGACGTGT	TTGCCTCT	8
8198	CAAGCAGAAGACGGCATACGAGATcagtcgatGTGACTGGAGTTCAGACGTGT	ATCGACTG	8
8200	CAAGCAGAAGACGGCATACGAGATctagcgatGTGACTGGAGTTCAGACGTGT	ATCGCTAG	8
8202	CAAGCAGAAGACGGCATACGAGATggtacgatGTGACTGGAGTTCAGACGTGT	ATCGTACC	8
8204	CAAGCAGAAGACGGCATACGAGATctccagatGTGACTGGAGTTCAGACGTGT	ATCTGGAG	8
8205	CAAGCAGAAGACGGCATACGAGATcctaagatGTGACTGGAGTTCAGACGTGT	ATCTTAGG	8
8206	CAAGCAGAAGACGGCATACGAGATggattcatGTGACTGGAGTTCAGACGTGT	ATGAATCC	8
8208	CAAGCAGAAGACGGCATACGAGATgcttgcatGTGACTGGAGTTCAGACGTGT	ATGCAAGC	8
8210	CAAGCAGAAGACGGCATACGAGATccaagcatGTGACTGGAGTTCAGACGTGT	ATGCTTGG	8
8212	CAAGCAGAAGACGGCATACGAGATgaagccatGTGACTGGAGTTCAGACGTGT	ATGGCTTC	8
8213	CAAGCAGAAGACGGCATACGAGATaataccatGTGACTGGAGTTCAGACGTGT	ATGGTATT	8
8214	CAAGCAGAAGACGGCATACGAGATctggtaatGTGACTGGAGTTCAGACGTGT	ATTACCAG	8
8215	CAAGCAGAAGACGGCATACGAGATggcgtaatGTGACTGGAGTTCAGACGTGT	ATTACGCC	8
8216	CAAGCAGAAGACGGCATACGAGATgatataatGTGACTGGAGTTCAGACGTGT	ATTATATC	8
8217	CAAGCAGAAGACGGCATACGAGATcgctgaatGTGACTGGAGTTCAGACGTGT	ATTCAGCG	8
8219	CAAGCAGAAGACGGCATACGAGATcttcgaatGTGACTGGAGTTCAGACGTGT	ATTCGAAG	8
8220	CAAGCAGAAGACGGCATACGAGATataagaatGTGACTGGAGTTCAGACGTGT	ATTCTTAT	8
8221	CAAGCAGAAGACGGCATACGAGATagagcaatGTGACTGGAGTTCAGACGTGT	ATTGCTCT	8
8222	CAAGCAGAAGACGGCATACGAGATatgccaatGTGACTGGAGTTCAGACGTGT	ATTGGCAT	8
8223	CAAGCAGAAGACGGCATACGAGATgacggttgGTGACTGGAGTTCAGACGTGT	CAACCGTC	8
8225	CAAGCAGAAGACGGCATACGAGATgcgcgttgGTGACTGGAGTTCAGACGTGT	CAACGCGC	8
8226	CAAGCAGAAGACGGCATACGAGATagccgttgGTGACTGGAGTTCAGACGTGT	CAACGGCT	8
8230	CAAGCAGAAGACGGCATACGAGATgtaccttgGTGACTGGAGTTCAGACGTGT	CAAGGTAC	8
8231	CAAGCAGAAGACGGCATACGAGATacgacttgGTGACTGGAGTTCAGACGTGT	CAAGTCGT	8
8233	CAAGCAGAAGACGGCATACGAGATaaggattgGTGACTGGAGTTCAGACGTGT	CAATCCTT	8
8236	CAAGCAGAAGACGGCATACGAGATaacttctgGTGACTGGAGTTCAGACGTGT	CAGAAGTT	8
8237	CAAGCAGAAGACGGCATACGAGATccggtctgGTGACTGGAGTTCAGACGTGT	CAGACCGG	8
8239	CAAGCAGAAGACGGCATACGAGATgaactctgGTGACTGGAGTTCAGACGTGT	CAGAGTTC	8
8240	CAAGCAGAAGACGGCATACGAGATgccatctgGTGACTGGAGTTCAGACGTGT	CAGATGGC	8
8242	CAAGCAGAAGACGGCATACGAGATatcggctgGTGACTGGAGTTCAGACGTGT	CAGCCGAT	8
8243	CAAGCAGAAGACGGCATACGAGATcagcgctgGTGACTGGAGTTCAGACGTGT	CAGCGCTG	8
8244	CAAGCAGAAGACGGCATACGAGATactagctgGTGACTGGAGTTCAGACGTGT	CAGCTAGT	8
8247	CAAGCAGAAGACGGCATACGAGATcggacctgGTGACTGGAGTTCAGACGTGT	CAGGTCCG	8
8249	CAAGCAGAAGACGGCATACGAGATcatgactgGTGACTGGAGTTCAGACGTGT	CAGTCATG	8
8250	CAAGCAGAAGACGGCATACGAGATgcagactgGTGACTGGAGTTCAGACGTGT	CAGTCTGC	8
8251	CAAGCAGAAGACGGCATACGAGATgttaactgGTGACTGGAGTTCAGACGTGT	CAGTTAAC	8
8252	CAAGCAGAAGACGGCATACGAGATatattatgGTGACTGGAGTTCAGACGTGT	CATAATAT	8
8253	CAAGCAGAAGACGGCATACGAGATgtcgtatgGTGACTGGAGTTCAGACGTGT	CATACGAC	8
8254	CAAGCAGAAGACGGCATACGAGATcaagtatgGTGACTGGAGTTCAGACGTGT	CATACTTG	8
8256	CAAGCAGAAGACGGCATACGAGATcttatatgGTGACTGGAGTTCAGACGTGT	CATATAAG	8
8257	CAAGCAGAAGACGGCATACGAGATgagatatgGTGACTGGAGTTCAGACGTGT	CATATCTC	8
8258	CAAGCAGAAGACGGCATACGAGATccttgatgGTGACTGGAGTTCAGACGTGT	CATCAAGG	8
8260	CAAGCAGAAGACGGCATACGAGATgatcgatgGTGACTGGAGTTCAGACGTGT	CATCGATC	8
8261	CAAGCAGAAGACGGCATACGAGATctccgatgGTGACTGGAGTTCAGACGTGT	CATCGGAG	8
8262	CAAGCAGAAGACGGCATACGAGATatgagatgGTGACTGGAGTTCAGACGTGT	CATCTCAT	8
8263	CAAGCAGAAGACGGCATACGAGATggcagatgGTGACTGGAGTTCAGACGTGT	CATCTGCC	8
8264	CAAGCAGAAGACGGCATACGAGATcagtcatgGTGACTGGAGTTCAGACGTGT	CATGACTG	8
8265	CAAGCAGAAGACGGCATACGAGATagctcatgGTGACTGGAGTTCAGACGTGT	CATGAGCT	8
8266	CAAGCAGAAGACGGCATACGAGATaatgcatgGTGACTGGAGTTCAGACGTGT	CATGCATT	8
8268	CAAGCAGAAGACGGCATACGAGATgactaatgGTGACTGGAGTTCAGACGTGT	CATTAGTC	8
8269	CAAGCAGAAGACGGCATACGAGATcgataatgGTGACTGGAGTTCAGACGTGT	CATTATCG	8
8270	CAAGCAGAAGACGGCATACGAGATattcaatgGTGACTGGAGTTCAGACGTGT	CATTGAAT	8
8271	CAAGCAGAAGACGGCATACGAGATccgcaatgGTGACTGGAGTTCAGACGTGT	CATTGCGG	8
8273	CAAGCAGAAGACGGCATACGAGATctccttggGTGACTGGAGTTCAGACGTGT	CCAAGGAG	8
8276	CAAGCAGAAGACGGCATACGAGATcggattggGTGACTGGAGTTCAGACGTGT	CCAATCCG	8
8277	CAAGCAGAAGACGGCATACGAGATaccattggGTGACTGGAGTTCAGACGTGT	CCAATGGT	8
8278	CAAGCAGAAGACGGCATACGAGATggttctggGTGACTGGAGTTCAGACGTGT	CCAGAACC	8
8282	CAAGCAGAAGACGGCATACGAGATaatcctggGTGACTGGAGTTCAGACGTGT	CCAGGATT	8
8283	CAAGCAGAAGACGGCATACGAGATataactggGTGACTGGAGTTCAGACGTGT	CCAGTTAT	8
8285	CAAGCAGAAGACGGCATACGAGATaactatggGTGACTGGAGTTCAGACGTGT	CCATAGTT	8
8286	CAAGCAGAAGACGGCATACGAGATgtagatggGTGACTGGAGTTCAGACGTGT	CCATCTAC	8
8288	CAAGCAGAAGACGGCATACGAGATggcaatggGTGACTGGAGTTCAGACGTGT	CCATTGCC	8
8292	CAAGCAGAAGACGGCATACGAGATacgctcggGTGACTGGAGTTCAGACGTGT	CCGAGCGT	8
8296	CAAGCAGAAGACGGCATACGAGATattcgcggGTGACTGGAGTTCAGACGTGT	CCGCGAAT	8
8297	CAAGCAGAAGACGGCATACGAGATagcagcggGTGACTGGAGTTCAGACGTGT	CCGCTGCT	8
8671	CAAGCAGAAGACGGCATACGAGATccaggccaGTGACTGGAGTTCAGACGTGT	TGGCCTGG	8
8672	CAAGCAGAAGACGGCATACGAGATcggcgccaGTGACTGGAGTTCAGACGTGT	TGGCGCCG	8
8682	CAAGCAGAAGACGGCATACGAGATaggagtaaGTGACTGGAGTTCAGACGTGT	TTACTCCT	8
8687	CAAGCAGAAGACGGCATACGAGATgagatgaaGTGACTGGAGTTCAGACGTGT	TTCATCTC	8
8279	CAAGCAGAAGACGGCATACGAGATccgtctggGTGACTGGAGTTCAGACGTGT	CCAGACGG	8
8280	CAAGCAGAAGACGGCATACGAGATcttgctggGTGACTGGAGTTCAGACGTGT	CCAGCAAG	8
8289	CAAGCAGAAGACGGCATACGAGATgagttcggGTGACTGGAGTTCAGACGTGT	CCGAACTC	8
8291	CAAGCAGAAGACGGCATACGAGATcgtctcggGTGACTGGAGTTCAGACGTGT	CCGAGACG	8
8294	CAAGCAGAAGACGGCATACGAGATctctgcggGTGACTGGAGTTCAGACGTGT	CCGCAGAG	8
8298	CAAGCAGAAGACGGCATACGAGATcattccggGTGACTGGAGTTCAGACGTGT	CCGGAATG	8
8300	CAAGCAGAAGACGGCATACGAGATagagccggGTGACTGGAGTTCAGACGTGT	CCGGCTCT	8
8302	CAAGCAGAAGACGGCATACGAGATgcctacggGTGACTGGAGTTCAGACGTGT	CCGTAGGC	8
8304	CAAGCAGAAGACGGCATACGAGATcagaacggGTGACTGGAGTTCAGACGTGT	CCGTTCTG	8
8307	CAAGCAGAAGACGGCATACGAGATatggtaggGTGACTGGAGTTCAGACGTGT	CCTACCAT	8
8308	CAAGCAGAAGACGGCATACGAGATgctctaggGTGACTGGAGTTCAGACGTGT	CCTAGAGC	8
8310	CAAGCAGAAGACGGCATACGAGATggaataggGTGACTGGAGTTCAGACGTGT	CCTATTCC	8
8311	CAAGCAGAAGACGGCATACGAGATagttgaggGTGACTGGAGTTCAGACGTGT	CCTCAACT	8
8312	CAAGCAGAAGACGGCATACGAGATgtatgaggGTGACTGGAGTTCAGACGTGT	CCTCATAC	8
8315	CAAGCAGAAGACGGCATACGAGATctgccaggGTGACTGGAGTTCAGACGTGT	CCTGGCAG	8
8318	CAAGCAGAAGACGGCATACGAGATccagaaggGTGACTGGAGTTCAGACGTGT	CCTTCTGG	8
8319	CAAGCAGAAGACGGCATACGAGATaagcaaggGTGACTGGAGTTCAGACGTGT	CCTTGCTT	8
8320	CAAGCAGAAGACGGCATACGAGATatacttcgGTGACTGGAGTTCAGACGTGT	CGAAGTAT	8
8322	CAAGCAGAAGACGGCATACGAGATgttggtcgGTGACTGGAGTTCAGACGTGT	CGACCAAC	8
8324	CAAGCAGAAGACGGCATACGAGATcctcgtcgGTGACTGGAGTTCAGACGTGT	CGACGAGG	8
8326	CAAGCAGAAGACGGCATACGAGATacttctcgGTGACTGGAGTTCAGACGTGT	CGAGAAGT	8
8328	CAAGCAGAAGACGGCATACGAGATgcggctcgGTGACTGGAGTTCAGACGTGT	CGAGCCGC	8
8329	CAAGCAGAAGACGGCATACGAGATcgtactcgGTGACTGGAGTTCAGACGTGT	CGAGTACG	8
8330	CAAGCAGAAGACGGCATACGAGATgagtatcgGTGACTGGAGTTCAGACGTGT	CGATACTC	8
8331	CAAGCAGAAGACGGCATACGAGATctctatcgGTGACTGGAGTTCAGACGTGT	CGATAGAG	8
8332	CAAGCAGAAGACGGCATACGAGATagcgatcgGTGACTGGAGTTCAGACGTGT	CGATCGCT	8
8333	CAAGCAGAAGACGGCATACGAGATattaatcgGTGACTGGAGTTCAGACGTGT	CGATTAAT	8
8336	CAAGCAGAAGACGGCATACGAGATgtattgcgGTGACTGGAGTTCAGACGTGT	CGCAATAC	8
8338	CAAGCAGAAGACGGCATACGAGATcaactgcgGTGACTGGAGTTCAGACGTGT	CGCAGTTG	8
8340	CAAGCAGAAGACGGCATACGAGATgtccggcgGTGACTGGAGTTCAGACGTGT	CGCCGGAC	8
8343	CAAGCAGAAGACGGCATACGAGATcaggcgcgGTGACTGGAGTTCAGACGTGT	CGCGCCTG	8
8344	CAAGCAGAAGACGGCATACGAGATggagcgcgGTGACTGGAGTTCAGACGTGT	CGCGCTCC	8
8345	CAAGCAGAAGACGGCATACGAGATagtccgcgGTGACTGGAGTTCAGACGTGT	CGCGGACT	8
8346	CAAGCAGAAGACGGCATACGAGATgatacgcgGTGACTGGAGTTCAGACGTGT	CGCGTATC	8
8347	CAAGCAGAAGACGGCATACGAGATaggtagcgGTGACTGGAGTTCAGACGTGT	CGCTACCT	8
8349	CAAGCAGAAGACGGCATACGAGATgccgagcgGTGACTGGAGTTCAGACGTGT	CGCTCGGC	8
8350	CAAGCAGAAGACGGCATACGAGATatagagcgGTGACTGGAGTTCAGACGTGT	CGCTCTAT	8
8351	CAAGCAGAAGACGGCATACGAGATcgattccgGTGACTGGAGTTCAGACGTGT	CGGAATCG	8
8353	CAAGCAGAAGACGGCATACGAGATggcctccgGTGACTGGAGTTCAGACGTGT	CGGAGGCC	8
8354	CAAGCAGAAGACGGCATACGAGATatcatccgGTGACTGGAGTTCAGACGTGT	CGGATGAT	8
8355	CAAGCAGAAGACGGCATACGAGATgaatgccgGTGACTGGAGTTCAGACGTGT	CGGCATTC	8
8360	CAAGCAGAAGACGGCATACGAGATgcagtacgGTGACTGGAGTTCAGACGTGT	CGTACTGC	8
8362	CAAGCAGAAGACGGCATACGAGATaggatacgGTGACTGGAGTTCAGACGTGT	CGTATCCT	8
8363	CAAGCAGAAGACGGCATACGAGATaactgacgGTGACTGGAGTTCAGACGTGT	CGTCAGTT	8
8364	CAAGCAGAAGACGGCATACGAGATcatggacgGTGACTGGAGTTCAGACGTGT	CGTCCATG	8
8365	CAAGCAGAAGACGGCATACGAGATacgcgacgGTGACTGGAGTTCAGACGTGT	CGTCGCGT	8
8366	CAAGCAGAAGACGGCATACGAGATggacgacgGTGACTGGAGTTCAGACGTGT	CGTCGTCC	8
8367	CAAGCAGAAGACGGCATACGAGATctaagacgGTGACTGGAGTTCAGACGTGT	CGTCTTAG	8
8369	CAAGCAGAAGACGGCATACGAGATcgccaacgGTGACTGGAGTTCAGACGTGT	CGTTGGCG	8
8370	CAAGCAGAAGACGGCATACGAGATacggttagGTGACTGGAGTTCAGACGTGT	CTAACCGT	8
8371	CAAGCAGAAGACGGCATACGAGATgagcttagGTGACTGGAGTTCAGACGTGT	CTAAGCTC	8
8372	CAAGCAGAAGACGGCATACGAGATggtattagGTGACTGGAGTTCAGACGTGT	CTAATACC	8
8373	CAAGCAGAAGACGGCATACGAGATctgcgtagGTGACTGGAGTTCAGACGTGT	CTACGCAG	8
8375	CAAGCAGAAGACGGCATACGAGATctatctagGTGACTGGAGTTCAGACGTGT	CTAGATAG	8
8376	CAAGCAGAAGACGGCATACGAGATccttatagGTGACTGGAGTTCAGACGTGT	CTATAAGG	8
8377	CAAGCAGAAGACGGCATACGAGATagatatagGTGACTGGAGTTCAGACGTGT	CTATATCT	8
8381	CAAGCAGAAGACGGCATACGAGATatcctgagGTGACTGGAGTTCAGACGTGT	CTCAGGAT	8
8383	CAAGCAGAAGACGGCATACGAGATcgaatgagGTGACTGGAGTTCAGACGTGT	CTCATTCG	8
8385	CAAGCAGAAGACGGCATACGAGATggatggagGTGACTGGAGTTCAGACGTGT	CTCCATCC	8
8386	CAAGCAGAAGACGGCATACGAGATagtaggagGTGACTGGAGTTCAGACGTGT	CTCCTACT	8
8390	CAAGCAGAAGACGGCATACGAGATgctccgagGTGACTGGAGTTCAGACGTGT	CTCGGAGC	8
8398	CAAGCAGAAGACGGCATACGAGATagactcagGTGACTGGAGTTCAGACGTGT	CTGAGTCT	8
8399	CAAGCAGAAGACGGCATACGAGATaattgcagGTGACTGGAGTTCAGACGTGT	CTGCAATT	8
8405	CAAGCAGAAGACGGCATACGAGATaccgccagGTGACTGGAGTTCAGACGTGT	CTGGCGGT	8
8673	CAAGCAGAAGACGGCATACGAGATcagtaccaGTGACTGGAGTTCAGACGTGT	TGGTACTG	8
8675	CAAGCAGAAGACGGCATACGAGATcaggttaaGTGACTGGAGTTCAGACGTGT	TTAACCTG	8
8683	CAAGCAGAAGACGGCATACGAGATatggctaaGTGACTGGAGTTCAGACGTGT	TTAGCCAT	8
8690	CAAGCAGAAGACGGCATACGAGATgccaggaaGTGACTGGAGTTCAGACGTGT	TTCCTGGC	8
8387	CAAGCAGAAGACGGCATACGAGATctcaggagGTGACTGGAGTTCAGACGTGT	CTCCTGAG	8
8391	CAAGCAGAAGACGGCATACGAGATgcgtagagGTGACTGGAGTTCAGACGTGT	CTCTACGC	8
8392	CAAGCAGAAGACGGCATACGAGATcgctagagGTGACTGGAGTTCAGACGTGT	CTCTAGCG	8
8393	CAAGCAGAAGACGGCATACGAGATcttgagagGTGACTGGAGTTCAGACGTGT	CTCTCAAG	8
8395	CAAGCAGAAGACGGCATACGAGATgaccagagGTGACTGGAGTTCAGACGTGT	CTCTGGTC	8
8396	CAAGCAGAAGACGGCATACGAGATcgcgtcagGTGACTGGAGTTCAGACGTGT	CTGACGCG	8
8400	CAAGCAGAAGACGGCATACGAGATcctggcagGTGACTGGAGTTCAGACGTGT	CTGCCAGG	8
8402	CAAGCAGAAGACGGCATACGAGATgagagcagGTGACTGGAGTTCAGACGTGT	CTGCTCTC	8
8403	CAAGCAGAAGACGGCATACGAGATggctccagGTGACTGGAGTTCAGACGTGT	CTGGAGCC	8
8406	CAAGCAGAAGACGGCATACGAGATgcaaccagGTGACTGGAGTTCAGACGTGT	CTGGTTGC	8
8407	CAAGCAGAAGACGGCATACGAGATaacgtaagGTGACTGGAGTTCAGACGTGT	CTTACGTT	8
8408	CAAGCAGAAGACGGCATACGAGATcggctaagGTGACTGGAGTTCAGACGTGT	CTTAGCCG	8
8409	CAAGCAGAAGACGGCATACGAGATgtactaagGTGACTGGAGTTCAGACGTGT	CTTAGTAC	8
8410	CAAGCAGAAGACGGCATACGAGATactataagGTGACTGGAGTTCAGACGTGT	CTTATAGT	8
8413	CAAGCAGAAGACGGCATACGAGATgaatcaagGTGACTGGAGTTCAGACGTGT	CTTGATTC	8
8414	CAAGCAGAAGACGGCATACGAGATccggcaagGTGACTGGAGTTCAGACGTGT	CTTGCCGG	8
8416	CAAGCAGAAGACGGCATACGAGATactcgttcGTGACTGGAGTTCAGACGTGT	GAACGAGT	8
8419	CAAGCAGAAGACGGCATACGAGATaagccttcGTGACTGGAGTTCAGACGTGT	GAAGGCTT	8
8420	CAAGCAGAAGACGGCATACGAGATctgacttcGTGACTGGAGTTCAGACGTGT	GAAGTCAG	8
8421	CAAGCAGAAGACGGCATACGAGATcagtattcGTGACTGGAGTTCAGACGTGT	GAATACTG	8
8422	CAAGCAGAAGACGGCATACGAGATgcggattcGTGACTGGAGTTCAGACGTGT	GAATCCGC	8
8424	CAAGCAGAAGACGGCATACGAGATgttcattcGTGACTGGAGTTCAGACGTGT	GAATGAAC	8
8425	CAAGCAGAAGACGGCATACGAGATaataattcGTGACTGGAGTTCAGACGTGT	GAATTATT	8
8426	CAAGCAGAAGACGGCATACGAGATgactggtcGTGACTGGAGTTCAGACGTGT	GACCAGTC	8
8428	CAAGCAGAAGACGGCATACGAGATcggcggtcGTGACTGGAGTTCAGACGTGT	GACCGCCG	8
8429	CAAGCAGAAGACGGCATACGAGATatccggtcGTGACTGGAGTTCAGACGTGT	GACCGGAT	8
8430	CAAGCAGAAGACGGCATACGAGATcttaggtcGTGACTGGAGTTCAGACGTGT	GACCTAAG	8
8431	CAAGCAGAAGACGGCATACGAGATccttcgtcGTGACTGGAGTTCAGACGTGT	GACGAAGG	8
8435	CAAGCAGAAGACGGCATACGAGATatatagtcGTGACTGGAGTTCAGACGTGT	GACTATAT	8
8436	CAAGCAGAAGACGGCATACGAGATctcgagtcGTGACTGGAGTTCAGACGTGT	GACTCGAG	8
8437	CAAGCAGAAGACGGCATACGAGATgaagagtcGTGACTGGAGTTCAGACGTGT	GACTCTTC	8
8439	CAAGCAGAAGACGGCATACGAGATgccaagtcGTGACTGGAGTTCAGACGTGT	GACTTGGC	8
8440	CAAGCAGAAGACGGCATACGAGATagattctcGTGACTGGAGTTCAGACGTGT	GAGAATCT	8
8442	CAAGCAGAAGACGGCATACGAGATgatatctcGTGACTGGAGTTCAGACGTGT	GAGATATC	8
8443	CAAGCAGAAGACGGCATACGAGATacgatctcGTGACTGGAGTTCAGACGTGT	GAGATCGT	8
8444	CAAGCAGAAGACGGCATACGAGATccatgctcGTGACTGGAGTTCAGACGTGT	GAGCATGG	8
8445	CAAGCAGAAGACGGCATACGAGATgccggctcGTGACTGGAGTTCAGACGTGT	GAGCCGGC	8
8446	CAAGCAGAAGACGGCATACGAGATgagtcctcGTGACTGGAGTTCAGACGTGT	GAGGACTC	8
8447	CAAGCAGAAGACGGCATACGAGATgtagcctcGTGACTGGAGTTCAGACGTGT	GAGGCTAC	8
8448	CAAGCAGAAGACGGCATACGAGATattacctcGTGACTGGAGTTCAGACGTGT	GAGGTAAT	8
8451	CAAGCAGAAGACGGCATACGAGATgacctatcGTGACTGGAGTTCAGACGTGT	GATAGGTC	8
8452	CAAGCAGAAGACGGCATACGAGATgtaatatcGTGACTGGAGTTCAGACGTGT	GATATTAC	8
8453	CAAGCAGAAGACGGCATACGAGATaattgatcGTGACTGGAGTTCAGACGTGT	GATCAATT	8
8454	CAAGCAGAAGACGGCATACGAGATgttggatcGTGACTGGAGTTCAGACGTGT	GATCCAAC	8
8458	CAAGCAGAAGACGGCATACGAGATcttccatcGTGACTGGAGTTCAGACGTGT	GATGGAAG	8
8460	CAAGCAGAAGACGGCATACGAGATggcgaatcGTGACTGGAGTTCAGACGTGT	GATTCGCC	8
8461	CAAGCAGAAGACGGCATACGAGATctggttgcGTGACTGGAGTTCAGACGTGT	GCAACCAG	8
8462	CAAGCAGAAGACGGCATACGAGATgacgttgcGTGACTGGAGTTCAGACGTGT	GCAACGTC	8
8468	CAAGCAGAAGACGGCATACGAGATacggctgcGTGACTGGAGTTCAGACGTGT	GCAGCCGT	8
8469	CAAGCAGAAGACGGCATACGAGATcgcgctgcGTGACTGGAGTTCAGACGTGT	GCAGCGCG	8
8471	CAAGCAGAAGACGGCATACGAGATagttatgcGTGACTGGAGTTCAGACGTGT	GCATAACT	8
8473	CAAGCAGAAGACGGCATACGAGATcatgatgcGTGACTGGAGTTCAGACGTGT	GCATCATG	8
8474	CAAGCAGAAGACGGCATACGAGATcggcatgcGTGACTGGAGTTCAGACGTGT	GCATGCCG	8
8475	CAAGCAGAAGACGGCATACGAGATatgaatgcGTGACTGGAGTTCAGACGTGT	GCATTCAT	8
8477	CAAGCAGAAGACGGCATACGAGATagtctggcGTGACTGGAGTTCAGACGTGT	GCCAGACT	8
8479	CAAGCAGAAGACGGCATACGAGATagctcggcGTGACTGGAGTTCAGACGTGT	GCCGAGCT	8
8483	CAAGCAGAAGACGGCATACGAGATcctcaggcGTGACTGGAGTTCAGACGTGT	GCCTGAGG	8
8484	CAAGCAGAAGACGGCATACGAGATcaattcgcGTGACTGGAGTTCAGACGTGT	GCGAATTG	8
8485	CAAGCAGAAGACGGCATACGAGATaacctcgcGTGACTGGAGTTCAGACGTGT	GCGAGGTT	8
8490	CAAGCAGAAGACGGCATACGAGATatcgccgcGTGACTGGAGTTCAGACGTGT	GCGGCGAT	8
8491	CAAGCAGAAGACGGCATACGAGATaagtacgcGTGACTGGAGTTCAGACGTGT	GCGTACTT	8
8495	CAAGCAGAAGACGGCATACGAGATattatagcGTGACTGGAGTTCAGACGTGT	GCTATAAT	8
8499	CAAGCAGAAGACGGCATACGAGATaggagagcGTGACTGGAGTTCAGACGTGT	GCTCTCCT	8
8503	CAAGCAGAAGACGGCATACGAGATactccagcGTGACTGGAGTTCAGACGTGT	GCTGGAGT	8
8681	CAAGCAGAAGACGGCATACGAGATcgtcgtaaGTGACTGGAGTTCAGACGTGT	TTACGACG	8
8686	CAAGCAGAAGACGGCATACGAGATatattgaaGTGACTGGAGTTCAGACGTGT	TTCAATAT	8
8689	CAAGCAGAAGACGGCATACGAGATcagcggaaGTGACTGGAGTTCAGACGTGT	TTCCGCTG	8
8695	CAAGCAGAAGACGGCATACGAGATgtagagaaGTGACTGGAGTTCAGACGTGT	TTCTCTAC	8
8465	CAAGCAGAAGACGGCATACGAGATgcgcttgcGTGACTGGAGTTCAGACGTGT	GCAAGCGC	8
8467	CAAGCAGAAGACGGCATACGAGATgtatctgcGTGACTGGAGTTCAGACGTGT	GCAGATAC	8
8481	CAAGCAGAAGACGGCATACGAGATgttacggcGTGACTGGAGTTCAGACGTGT	GCCGTAAC	8
8488	CAAGCAGAAGACGGCATACGAGATggtcgcgcGTGACTGGAGTTCAGACGTGT	GCGCGACC	8
8489	CAAGCAGAAGACGGCATACGAGATgtcagcgcGTGACTGGAGTTCAGACGTGT	GCGCTGAC	8
8492	CAAGCAGAAGACGGCATACGAGATgctaacgcGTGACTGGAGTTCAGACGTGT	GCGTTAGC	8
8494	CAAGCAGAAGACGGCATACGAGATcgcctagcGTGACTGGAGTTCAGACGTGT	GCTAGGCG	8
8496	CAAGCAGAAGACGGCATACGAGATccgatagcGTGACTGGAGTTCAGACGTGT	GCTATCGG	8
8500	CAAGCAGAAGACGGCATACGAGATcgttcagcGTGACTGGAGTTCAGACGTGT	GCTGAACG	8
8502	CAAGCAGAAGACGGCATACGAGATctagcagcGTGACTGGAGTTCAGACGTGT	GCTGCTAG	8
8505	CAAGCAGAAGACGGCATACGAGATgcataagcGTGACTGGAGTTCAGACGTGT	GCTTATGC	8
8507	CAAGCAGAAGACGGCATACGAGATagagaagcGTGACTGGAGTTCAGACGTGT	GCTTCTCT	8
8508	CAAGCAGAAGACGGCATACGAGATaaggttccGTGACTGGAGTTCAGACGTGT	GGAACCTT	8
8509	CAAGCAGAAGACGGCATACGAGATgtccttccGTGACTGGAGTTCAGACGTGT	GGAAGGAC	8
8510	CAAGCAGAAGACGGCATACGAGATcgaattccGTGACTGGAGTTCAGACGTGT	GGAATTCG	8
8511	CAAGCAGAAGACGGCATACGAGATctaggtccGTGACTGGAGTTCAGACGTGT	GGACCTAG	8
8512	CAAGCAGAAGACGGCATACGAGATccgagtccGTGACTGGAGTTCAGACGTGT	GGACTCGG	8
8513	CAAGCAGAAGACGGCATACGAGATggcagtccGTGACTGGAGTTCAGACGTGT	GGACTGCC	8
8514	CAAGCAGAAGACGGCATACGAGATcattctccGTGACTGGAGTTCAGACGTGT	GGAGAATG	8
8515	CAAGCAGAAGACGGCATACGAGATattcctccGTGACTGGAGTTCAGACGTGT	GGAGGAAT	8
8516	CAAGCAGAAGACGGCATACGAGATgcaactccGTGACTGGAGTTCAGACGTGT	GGAGTTGC	8
8517	CAAGCAGAAGACGGCATACGAGATacgtatccGTGACTGGAGTTCAGACGTGT	GGATACGT	8
8518	CAAGCAGAAGACGGCATACGAGATggatatccGTGACTGGAGTTCAGACGTGT	GGATATCC	8
8520	CAAGCAGAAGACGGCATACGAGATgatctgccGTGACTGGAGTTCAGACGTGT	GGCAGATC	8
8522	CAAGCAGAAGACGGCATACGAGATataatgccGTGACTGGAGTTCAGACGTGT	GGCATTAT	8
8523	CAAGCAGAAGACGGCATACGAGATcaatggccGTGACTGGAGTTCAGACGTGT	GGCCATTG	8
8524	CAAGCAGAAGACGGCATACGAGATgagaggccGTGACTGGAGTTCAGACGTGT	GGCCTCTC	8
8525	CAAGCAGAAGACGGCATACGAGATcttgcgccGTGACTGGAGTTCAGACGTGT	GGCGCAAG	8
8526	CAAGCAGAAGACGGCATACGAGATaccgcgccGTGACTGGAGTTCAGACGTGT	GGCGCGGT	8
8530	CAAGCAGAAGACGGCATACGAGATcagcagccGTGACTGGAGTTCAGACGTGT	GGCTGCTG	8
8531	CAAGCAGAAGACGGCATACGAGATagtaagccGTGACTGGAGTTCAGACGTGT	GGCTTACT	8
8533	CAAGCAGAAGACGGCATACGAGATccattaccGTGACTGGAGTTCAGACGTGT	GGTAATGG	8
8535	CAAGCAGAAGACGGCATACGAGATagactaccGTGACTGGAGTTCAGACGTGT	GGTAGTCT	8
8537	CAAGCAGAAGACGGCATACGAGATatatgaccGTGACTGGAGTTCAGACGTGT	GGTCATAT	8
8538	CAAGCAGAAGACGGCATACGAGATgaaggaccGTGACTGGAGTTCAGACGTGT	GGTCCTTC	8
8539	CAAGCAGAAGACGGCATACGAGATctgcgaccGTGACTGGAGTTCAGACGTGT	GGTCGCAG	8
8540	CAAGCAGAAGACGGCATACGAGATaccagaccGTGACTGGAGTTCAGACGTGT	GGTCTGGT	8
8541	CAAGCAGAAGACGGCATACGAGATaatgaaccGTGACTGGAGTTCAGACGTGT	GGTTCATT	8
8543	CAAGCAGAAGACGGCATACGAGATatcgttacGTGACTGGAGTTCAGACGTGT	GTAACGAT	8
8544	CAAGCAGAAGACGGCATACGAGATcttcttacGTGACTGGAGTTCAGACGTGT	GTAAGAAG	8
8547	CAAGCAGAAGACGGCATACGAGATatacgtacGTGACTGGAGTTCAGACGTGT	GTACGTAT	8
8549	CAAGCAGAAGACGGCATACGAGATaggtctacGTGACTGGAGTTCAGACGTGT	GTAGACCT	8
8550	CAAGCAGAAGACGGCATACGAGATgctgctacGTGACTGGAGTTCAGACGTGT	GTAGCAGC	8
8551	CAAGCAGAAGACGGCATACGAGATgaacctacGTGACTGGAGTTCAGACGTGT	GTAGGTTC	8
8552	CAAGCAGAAGACGGCATACGAGATgcctatacGTGACTGGAGTTCAGACGTGT	GTATAGGC	8
8553	CAAGCAGAAGACGGCATACGAGATccagatacGTGACTGGAGTTCAGACGTGT	GTATCTGG	8
8554	CAAGCAGAAGACGGCATACGAGATaaccatacGTGACTGGAGTTCAGACGTGT	GTATGGTT	8
8555	CAAGCAGAAGACGGCATACGAGATcgtaatacGTGACTGGAGTTCAGACGTGT	GTATTACG	8
8556	CAAGCAGAAGACGGCATACGAGATacgttgacGTGACTGGAGTTCAGACGTGT	GTCAACGT	8
8557	CAAGCAGAAGACGGCATACGAGATgaattgacGTGACTGGAGTTCAGACGTGT	GTCAATTC	8
8558	CAAGCAGAAGACGGCATACGAGATctgatgacGTGACTGGAGTTCAGACGTGT	GTCATCAG	8
8559	CAAGCAGAAGACGGCATACGAGATcgttggacGTGACTGGAGTTCAGACGTGT	GTCCAACG	8
8560	CAAGCAGAAGACGGCATACGAGATgcgcggacGTGACTGGAGTTCAGACGTGT	GTCCGCGC	8
8562	CAAGCAGAAGACGGCATACGAGATgtaaggacGTGACTGGAGTTCAGACGTGT	GTCCTTAC	8
8563	CAAGCAGAAGACGGCATACGAGATctctcgacGTGACTGGAGTTCAGACGTGT	GTCGAGAG	8
8564	CAAGCAGAAGACGGCATACGAGATcatccgacGTGACTGGAGTTCAGACGTGT	GTCGGATG	8
8565	CAAGCAGAAGACGGCATACGAGATactacgacGTGACTGGAGTTCAGACGTGT	GTCGTAGT	8
8567	CAAGCAGAAGACGGCATACGAGATatggagacGTGACTGGAGTTCAGACGTGT	GTCTCCAT	8
8568	CAAGCAGAAGACGGCATACGAGATggtcagacGTGACTGGAGTTCAGACGTGT	GTCTGACC	8
8572	CAAGCAGAAGACGGCATACGAGATaagcgaacGTGACTGGAGTTCAGACGTGT	GTTCGCTT	8
8573	CAAGCAGAAGACGGCATACGAGATcgaagaacGTGACTGGAGTTCAGACGTGT	GTTCTTCG	8
8575	CAAGCAGAAGACGGCATACGAGATaccggttaGTGACTGGAGTTCAGACGTGT	TAACCGGT	8
8581	CAAGCAGAAGACGGCATACGAGATagtcattaGTGACTGGAGTTCAGACGTGT	TAATGACT	8
8587	CAAGCAGAAGACGGCATACGAGATacctcgtaGTGACTGGAGTTCAGACGTGT	TACGAGGT	8
8692	CAAGCAGAAGACGGCATACGAGATccaacgaaGTGACTGGAGTTCAGACGTGT	TTCGTTGG	8
8694	CAAGCAGAAGACGGCATACGAGATcaatagaaGTGACTGGAGTTCAGACGTGT	TTCTATTG	8
8696	CAAGCAGAAGACGGCATACGAGATaggcagaaGTGACTGGAGTTCAGACGTGT	TTCTGCCT	8
8698	CAAGCAGAAGACGGCATACGAGATggtctcaaGTGACTGGAGTTCAGACGTGT	TTGAGACC	8
8571	CAAGCAGAAGACGGCATACGAGATgtctgaacGTGACTGGAGTTCAGACGTGT	GTTCAGAC	8
8576	CAAGCAGAAGACGGCATACGAGATcatagttaGTGACTGGAGTTCAGACGTGT	TAACTATG	8
8577	CAAGCAGAAGACGGCATACGAGATgctccttaGTGACTGGAGTTCAGACGTGT	TAAGGAGC	8
8579	CAAGCAGAAGACGGCATACGAGATgagacttaGTGACTGGAGTTCAGACGTGT	TAAGTCTC	8
8583	CAAGCAGAAGACGGCATACGAGATctccattaGTGACTGGAGTTCAGACGTGT	TAATGGAG	8
8584	CAAGCAGAAGACGGCATACGAGATggccggtaGTGACTGGAGTTCAGACGTGT	TACCGGCC	8
8585	CAAGCAGAAGACGGCATACGAGATctacggtaGTGACTGGAGTTCAGACGTGT	TACCGTAG	8
8586	CAAGCAGAAGACGGCATACGAGATgattcgtaGTGACTGGAGTTCAGACGTGT	TACGAATC	8
8588	CAAGCAGAAGACGGCATACGAGATcgtccgtaGTGACTGGAGTTCAGACGTGT	TACGGACG	8
8589	CAAGCAGAAGACGGCATACGAGATatgacgtaGTGACTGGAGTTCAGACGTGT	TACGTCAT	8
8590	CAAGCAGAAGACGGCATACGAGATgcatagtaGTGACTGGAGTTCAGACGTGT	TACTATGC	8
8593	CAAGCAGAAGACGGCATACGAGATagcatctaGTGACTGGAGTTCAGACGTGT	TAGATGCT	8
8594	CAAGCAGAAGACGGCATACGAGATccgagctaGTGACTGGAGTTCAGACGTGT	TAGCTCGG	8
8596	CAAGCAGAAGACGGCATACGAGATctaacctaGTGACTGGAGTTCAGACGTGT	TAGGTTAG	8
8597	CAAGCAGAAGACGGCATACGAGATacttactaGTGACTGGAGTTCAGACGTGT	TAGTAAGT	8
8600	CAAGCAGAAGACGGCATACGAGATggactataGTGACTGGAGTTCAGACGTGT	TATAGTCC	8
8601	CAAGCAGAAGACGGCATACGAGATccaatataGTGACTGGAGTTCAGACGTGT	TATATTGG	8
8603	CAAGCAGAAGACGGCATACGAGATcaatgataGTGACTGGAGTTCAGACGTGT	TATCATTG	8
8604	CAAGCAGAAGACGGCATACGAGATgctagataGTGACTGGAGTTCAGACGTGT	TATCTAGC	8
8606	CAAGCAGAAGACGGCATACGAGATatagcataGTGACTGGAGTTCAGACGTGT	TATGCTAT	8
8607	CAAGCAGAAGACGGCATACGAGATacgccataGTGACTGGAGTTCAGACGTGT	TATGGCGT	8
8608	CAAGCAGAAGACGGCATACGAGATaagtaataGTGACTGGAGTTCAGACGTGT	TATTACTT	8
8609	CAAGCAGAAGACGGCATACGAGATaggcttgaGTGACTGGAGTTCAGACGTGT	TCAAGCCT	8
8610	CAAGCAGAAGACGGCATACGAGATaagtctgaGTGACTGGAGTTCAGACGTGT	TCAGACTT	8
8611	CAAGCAGAAGACGGCATACGAGATcgatctgaGTGACTGGAGTTCAGACGTGT	TCAGATCG	8
8613	CAAGCAGAAGACGGCATACGAGATgcgtatgaGTGACTGGAGTTCAGACGTGT	TCATACGC	8
8614	CAAGCAGAAGACGGCATACGAGATattgatgaGTGACTGGAGTTCAGACGTGT	TCATCAAT	8
8616	CAAGCAGAAGACGGCATACGAGATcatctggaGTGACTGGAGTTCAGACGTGT	TCCAGATG	8
8617	CAAGCAGAAGACGGCATACGAGATacgatggaGTGACTGGAGTTCAGACGTGT	TCCATCGT	8
8619	CAAGCAGAAGACGGCATACGAGATactgcggaGTGACTGGAGTTCAGACGTGT	TCCGCAGT	8
8620	CAAGCAGAAGACGGCATACGAGATctcgcggaGTGACTGGAGTTCAGACGTGT	TCCGCGAG	8
8621	CAAGCAGAAGACGGCATACGAGATagaccggaGTGACTGGAGTTCAGACGTGT	TCCGGTCT	8
8622	CAAGCAGAAGACGGCATACGAGATcaggaggaGTGACTGGAGTTCAGACGTGT	TCCTCCTG	8
8623	CAAGCAGAAGACGGCATACGAGATgttcaggaGTGACTGGAGTTCAGACGTGT	TCCTGAAC	8
8624	CAAGCAGAAGACGGCATACGAGATccgttcgaGTGACTGGAGTTCAGACGTGT	TCGAACGG	8
8625	CAAGCAGAAGACGGCATACGAGATgtcgtcgaGTGACTGGAGTTCAGACGTGT	TCGACGAC	8
8626	CAAGCAGAAGACGGCATACGAGATataatcgaGTGACTGGAGTTCAGACGTGT	TCGATTAT	8
8628	CAAGCAGAAGACGGCATACGAGATcgcggcgaGTGACTGGAGTTCAGACGTGT	TCGCCGCG	8
8630	CAAGCAGAAGACGGCATACGAGATggaagcgaGTGACTGGAGTTCAGACGTGT	TCGCTTCC	8
8631	CAAGCAGAAGACGGCATACGAGATgactccgaGTGACTGGAGTTCAGACGTGT	TCGGAGTC	8
8632	CAAGCAGAAGACGGCATACGAGATagctacgaGTGACTGGAGTTCAGACGTGT	TCGTAGCT	8
8633	CAAGCAGAAGACGGCATACGAGATcctgacgaGTGACTGGAGTTCAGACGTGT	TCGTCAGG	8
8635	CAAGCAGAAGACGGCATACGAGATctcttagaGTGACTGGAGTTCAGACGTGT	TCTAAGAG	8
8636	CAAGCAGAAGACGGCATACGAGATgagctagaGTGACTGGAGTTCAGACGTGT	TCTAGCTC	8
8637	CAAGCAGAAGACGGCATACGAGATcgtatagaGTGACTGGAGTTCAGACGTGT	TCTATACG	8
8639	CAAGCAGAAGACGGCATACGAGATatgcgagaGTGACTGGAGTTCAGACGTGT	TCTCGCAT	8
8640	CAAGCAGAAGACGGCATACGAGATcatgcagaGTGACTGGAGTTCAGACGTGT	TCTGCATG	8
8641	CAAGCAGAAGACGGCATACGAGATggagcagaGTGACTGGAGTTCAGACGTGT	TCTGCTCC	8
8642	CAAGCAGAAGACGGCATACGAGATacggaagaGTGACTGGAGTTCAGACGTGT	TCTTCCGT	8
8643	CAAGCAGAAGACGGCATACGAGATcgcgttcaGTGACTGGAGTTCAGACGTGT	TGAACGCG	8
8646	CAAGCAGAAGACGGCATACGAGATactagtcaGTGACTGGAGTTCAGACGTGT	TGACTAGT	8
8648	CAAGCAGAAGACGGCATACGAGATcctgctcaGTGACTGGAGTTCAGACGTGT	TGAGCAGG	8
8649	CAAGCAGAAGACGGCATACGAGATaacgctcaGTGACTGGAGTTCAGACGTGT	TGAGCGTT	8
8651	CAAGCAGAAGACGGCATACGAGATatatatcaGTGACTGGAGTTCAGACGTGT	TGATATAT	8
8652	CAAGCAGAAGACGGCATACGAGATgcagatcaGTGACTGGAGTTCAGACGTGT	TGATCTGC	8
8653	CAAGCAGAAGACGGCATACGAGATggccatcaGTGACTGGAGTTCAGACGTGT	TGATGGCC	8
8655	CAAGCAGAAGACGGCATACGAGATactctgcaGTGACTGGAGTTCAGACGTGT	TGCAGAGT	8
8658	CAAGCAGAAGACGGCATACGAGATgaacggcaGTGACTGGAGTTCAGACGTGT	TGCCGTTC	8
8659	CAAGCAGAAGACGGCATACGAGATgttaggcaGTGACTGGAGTTCAGACGTGT	TGCCTAAC	8
8660	CAAGCAGAAGACGGCATACGAGATagcaggcaGTGACTGGAGTTCAGACGTGT	TGCCTGCT	8
8663	CAAGCAGAAGACGGCATACGAGATgtctagcaGTGACTGGAGTTCAGACGTGT	TGCTAGAC	8
8665	CAAGCAGAAGACGGCATACGAGATacggtccaGTGACTGGAGTTCAGACGTGT	TGGACCGT	8
8666	CAAGCAGAAGACGGCATACGAGATgaagtccaGTGACTGGAGTTCAGACGTGT	TGGACTTC	8
8676	CAAGCAGAAGACGGCATACGAGATgccgttaaGTGACTGGAGTTCAGACGTGT	TTAACGGC	8
8699	CAAGCAGAAGACGGCATACGAGATatgctcaaGTGACTGGAGTTCAGACGTGT	TTGAGCAT	8
8702	CAAGCAGAAGACGGCATACGAGATcttagcaaGTGACTGGAGTTCAGACGTGT	TTGCTAAG	8
8703	CAAGCAGAAGACGGCATACGAGATccttccaaGTGACTGGAGTTCAGACGTGT	TTGGAAGG	8
